# Supplementary material for: Social contact patterns in the United Kingdom following the COVID-19 pandemic: The Reconnect cross-sectional survey
Source: PLoS Med. 2026 May 12;23(5):e1005038. doi: 10.1371/journal.pmed.1005038 (PMC13166901; doi:10.1371/journal.pmed.1005038)
Supplement: S1 Table — (XLSX) [file pmed.1005038.s002.xlsx]

## Sheet: Sheet1
Stratifying variable	Participant variable	Contact variable	All settings	Home	Work	School	Other
Age groups	0-4	0-4	2.46 (2.07 - 2.95)	0.26 (0.22 - 0.31)	0 (0 - 0)	1.06 (0.72 - 1.47)	1.17 (0.98 - 1.37)
Age groups	0-4	5-9	1.09 (0.95 - 1.23)	0.2 (0.18 - 0.23)	0 (0 - 0)	0.27 (0.21 - 0.34)	0.75 (0.66 - 0.85)
Age groups	0-4	10-14	0.57 (0.49 - 0.66)	0.09 (0.07 - 0.11)	0 (0 - 0)	0.05 (0.03 - 0.08)	0.43 (0.36 - 0.52)
Age groups	0-4	15-19	0.35 (0.29 - 0.4)	0.07 (0.05 - 0.08)	0.01 (0 - 0.02)	0.03 (0.01 - 0.04)	0.23 (0.2 - 0.27)
Age groups	0-4	20-24	0.59 (0.46 - 0.76)	0.09 (0.07 - 0.11)	0.02 (0.01 - 0.04)	0.02 (0.01 - 0.04)	0.51 (0.35 - 0.72)
Age groups	0-4	25-29	0.88 (0.78 - 0.98)	0.2 (0.17 - 0.23)	0.01 (0 - 0.01)	0.08 (0.04 - 0.14)	0.63 (0.55 - 0.71)
Age groups	0-4	30-34	1.06 (0.93 - 1.18)	0.27 (0.24 - 0.3)	0 (0 - 0.01)	0.08 (0.05 - 0.11)	0.65 (0.55 - 0.76)
Age groups	0-4	35-39	0.86 (0.77 - 0.95)	0.22 (0.19 - 0.26)	0.02 (0.01 - 0.04)	0.08 (0.06 - 0.11)	0.55 (0.48 - 0.64)
Age groups	0-4	40-44	0.47 (0.41 - 0.55)	0.11 (0.09 - 0.13)	0.01 (0 - 0.02)	0.05 (0.03 - 0.09)	0.31 (0.26 - 0.37)
Age groups	0-4	45-49	0.32 (0.26 - 0.38)	0.05 (0.03 - 0.06)	0.01 (0 - 0.01)	0.03 (0.01 - 0.06)	0.3 (0.23 - 0.39)
Age groups	0-4	50-54	0.38 (0.3 - 0.51)	0.03 (0.02 - 0.04)	0 (0 - 0.01)	0.01 (0 - 0.02)	0.32 (0.25 - 0.42)
Age groups	0-4	55-59	0.26 (0.22 - 0.31)	0.03 (0.02 - 0.04)	0.01 (0 - 0.02)	0.01 (0 - 0.01)	0.2 (0.16 - 0.24)
Age groups	0-4	60-64	0.27 (0.21 - 0.33)	0.03 (0.02 - 0.05)	0 (0 - 0)	0 (0 - 0.01)	0.22 (0.17 - 0.29)
Age groups	0-4	65-69	0.25 (0.18 - 0.34)	0.03 (0.02 - 0.04)	0 (0 - 0)	0 (0 - 0.01)	0.25 (0.17 - 0.34)
Age groups	0-4	70-74	0.26 (0.18 - 0.36)	0.01 (0.01 - 0.02)	0 (0 - 0.01)	0 (0 - 0.02)	0.23 (0.16 - 0.32)
Age groups	0-4	75+	0.12 (0.08 - 0.17)	0.02 (0.01 - 0.03)	0 (0 - 0)	0 (0 - 0)	0.13 (0.09 - 0.17)
Age groups	5-9	0-4	0.99 (0.87 - 1.12)	0.19 (0.16 - 0.21)	0 (0 - 0)	0.25 (0.19 - 0.31)	0.69 (0.6 - 0.78)
Age groups	5-9	5-9	5.55 (4.94 - 6.25)	0.36 (0.32 - 0.4)	0 (0 - 0)	2.2 (1.74 - 2.68)	2.63 (2.28 - 3.01)
Age groups	5-9	10-14	1.22 (1.08 - 1.37)	0.13 (0.11 - 0.15)	0 (0 - 0)	0.23 (0.18 - 0.28)	0.91 (0.79 - 1.04)
Age groups	5-9	15-19	0.5 (0.41 - 0.59)	0.08 (0.07 - 0.1)	0 (0 - 0.01)	0.06 (0.03 - 0.1)	0.39 (0.33 - 0.46)
Age groups	5-9	20-24	0.6 (0.44 - 0.82)	0.08 (0.06 - 0.1)	0.04 (0.01 - 0.09)	0.05 (0.03 - 0.07)	0.26 (0.21 - 0.32)
Age groups	5-9	25-29	0.73 (0.66 - 0.8)	0.16 (0.14 - 0.19)	0.02 (0.01 - 0.03)	0.08 (0.05 - 0.12)	0.45 (0.4 - 0.51)
Age groups	5-9	30-34	1.03 (0.9 - 1.16)	0.21 (0.19 - 0.23)	0.02 (0.01 - 0.05)	0.14 (0.09 - 0.21)	0.58 (0.48 - 0.69)
Age groups	5-9	35-39	0.87 (0.79 - 0.96)	0.23 (0.21 - 0.26)	0.02 (0.01 - 0.03)	0.08 (0.06 - 0.1)	0.5 (0.44 - 0.57)
Age groups	5-9	40-44	0.81 (0.68 - 0.98)	0.18 (0.16 - 0.2)	0.01 (0.01 - 0.02)	0.12 (0.05 - 0.27)	0.68 (0.53 - 0.91)
Age groups	5-9	45-49	0.39 (0.34 - 0.44)	0.11 (0.1 - 0.13)	0.01 (0 - 0.02)	0.04 (0.03 - 0.06)	0.25 (0.21 - 0.31)
Age groups	5-9	50-54	0.33 (0.27 - 0.43)	0.05 (0.03 - 0.06)	0.02 (0 - 0.03)	0.04 (0.02 - 0.05)	0.27 (0.2 - 0.39)
Age groups	5-9	55-59	0.18 (0.15 - 0.22)	0.02 (0.02 - 0.03)	0 (0 - 0.01)	0.01 (0.01 - 0.02)	0.18 (0.14 - 0.24)
Age groups	5-9	60-64	0.32 (0.21 - 0.45)	0.03 (0.02 - 0.04)	0 (0 - 0)	0.02 (0.01 - 0.03)	0.21 (0.13 - 0.33)
Age groups	5-9	65-69	0.25 (0.2 - 0.33)	0.03 (0.02 - 0.04)	0.01 (0 - 0.02)	0.01 (0 - 0.02)	0.19 (0.14 - 0.25)
Age groups	5-9	70-74	0.14 (0.11 - 0.19)	0.01 (0.01 - 0.02)	0 (0 - 0.01)	0.01 (0 - 0.01)	0.12 (0.09 - 0.16)
Age groups	5-9	75+	0.24 (0.18 - 0.3)	0.02 (0.01 - 0.03)	0 (0 - 0.01)	0.01 (0 - 0.02)	0.2 (0.15 - 0.27)
Age groups	10-14	0-4	0.49 (0.43 - 0.57)	0.08 (0.06 - 0.09)	0 (0 - 0)	0.05 (0.03 - 0.07)	0.38 (0.31 - 0.45)
Age groups	10-14	5-9	1.16 (1.03 - 1.31)	0.12 (0.11 - 0.14)	0 (0 - 0)	0.22 (0.17 - 0.26)	0.86 (0.75 - 0.99)
Age groups	10-14	10-14	6.8 (5.61 - 8.2)	0.29 (0.25 - 0.32)	0.01 (0 - 0.01)	2.2 (1.45 - 3.1)	3.88 (3.09 - 4.85)
Age groups	10-14	15-19	1.09 (0.93 - 1.27)	0.13 (0.11 - 0.14)	0 (0 - 0.01)	0.22 (0.14 - 0.32)	0.86 (0.73 - 1.01)
Age groups	10-14	20-24	0.32 (0.25 - 0.41)	0.05 (0.04 - 0.06)	0.01 (0 - 0.01)	0.03 (0.02 - 0.04)	0.33 (0.22 - 0.46)
Age groups	10-14	25-29	0.38 (0.34 - 0.43)	0.05 (0.04 - 0.07)	0.01 (0 - 0.01)	0.05 (0.03 - 0.06)	0.36 (0.31 - 0.42)
Age groups	10-14	30-34	0.59 (0.52 - 0.67)	0.13 (0.11 - 0.15)	0.01 (0 - 0.02)	0.06 (0.04 - 0.08)	0.35 (0.3 - 0.41)
Age groups	10-14	35-39	0.77 (0.7 - 0.86)	0.18 (0.16 - 0.2)	0.01 (0 - 0.01)	0.08 (0.06 - 0.11)	0.39 (0.34 - 0.45)
Age groups	10-14	40-44	0.94 (0.8 - 1.12)	0.25 (0.22 - 0.27)	0.02 (0 - 0.04)	0.1 (0.06 - 0.18)	0.54 (0.42 - 0.68)
Age groups	10-14	45-49	0.71 (0.59 - 0.85)	0.18 (0.16 - 0.2)	0.04 (0.01 - 0.07)	0.04 (0.02 - 0.05)	0.3 (0.23 - 0.37)
Age groups	10-14	50-54	0.42 (0.34 - 0.51)	0.1 (0.09 - 0.12)	0.01 (0 - 0.01)	0.03 (0.02 - 0.05)	0.3 (0.24 - 0.41)
Age groups	10-14	55-59	0.27 (0.22 - 0.34)	0.05 (0.03 - 0.06)	0.01 (0 - 0.02)	0.01 (0.01 - 0.02)	0.17 (0.13 - 0.22)
Age groups	10-14	60-64	0.21 (0.16 - 0.29)	0.03 (0.02 - 0.04)	0 (0 - 0)	0.01 (0 - 0.01)	0.17 (0.1 - 0.28)
Age groups	10-14	65-69	0.19 (0.15 - 0.24)	0.02 (0.01 - 0.03)	0 (0 - 0.01)	0 (0 - 0.01)	0.12 (0.09 - 0.15)
Age groups	10-14	70-74	0.18 (0.14 - 0.24)	0.02 (0.01 - 0.02)	0 (0 - 0)	0 (0 - 0.01)	0.14 (0.1 - 0.19)
Age groups	10-14	75+	0.18 (0.14 - 0.23)	0.02 (0.01 - 0.03)	0 (0 - 0)	0.01 (0 - 0.01)	0.22 (0.16 - 0.28)
Age groups	15-19	0-4	0.32 (0.27 - 0.37)	0.06 (0.05 - 0.08)	0.01 (0 - 0.02)	0.03 (0.01 - 0.04)	0.21 (0.18 - 0.25)
Age groups	15-19	5-9	0.5 (0.41 - 0.59)	0.08 (0.07 - 0.1)	0 (0 - 0.01)	0.06 (0.03 - 0.1)	0.39 (0.33 - 0.46)
Age groups	15-19	10-14	1.15 (0.98 - 1.34)	0.13 (0.12 - 0.15)	0.01 (0 - 0.01)	0.24 (0.15 - 0.33)	0.91 (0.77 - 1.07)
Age groups	15-19	15-19	4.31 (3.48 - 5.25)	0.29 (0.25 - 0.33)	0.05 (0.02 - 0.08)	1.52 (0.71 - 2.48)	2.85 (2.32 - 3.51)
Age groups	15-19	20-24	1.06 (0.81 - 1.36)	0.12 (0.1 - 0.14)	0.04 (0.02 - 0.07)	0.12 (0.05 - 0.21)	0.89 (0.63 - 1.24)
Age groups	15-19	25-29	0.52 (0.45 - 0.59)	0.05 (0.04 - 0.06)	0.04 (0.03 - 0.06)	0.05 (0.02 - 0.1)	0.39 (0.34 - 0.44)
Age groups	15-19	30-34	0.43 (0.37 - 0.48)	0.06 (0.04 - 0.07)	0.02 (0.01 - 0.04)	0.05 (0.03 - 0.08)	0.33 (0.28 - 0.38)
Age groups	15-19	35-39	0.51 (0.44 - 0.58)	0.1 (0.09 - 0.12)	0.03 (0.02 - 0.04)	0.04 (0.02 - 0.07)	0.31 (0.27 - 0.36)
Age groups	15-19	40-44	0.63 (0.54 - 0.74)	0.16 (0.14 - 0.18)	0.02 (0.02 - 0.03)	0.03 (0.02 - 0.05)	0.33 (0.26 - 0.42)
Age groups	15-19	45-49	0.77 (0.64 - 0.92)	0.18 (0.16 - 0.2)	0.03 (0.01 - 0.04)	0.09 (0.03 - 0.19)	0.51 (0.38 - 0.66)
Age groups	15-19	50-54	0.54 (0.46 - 0.67)	0.16 (0.14 - 0.18)	0.02 (0.01 - 0.03)	0.02 (0.01 - 0.04)	0.3 (0.23 - 0.43)
Age groups	15-19	55-59	0.28 (0.24 - 0.33)	0.1 (0.08 - 0.12)	0.01 (0.01 - 0.02)	0.01 (0 - 0.03)	0.14 (0.11 - 0.18)
Age groups	15-19	60-64	0.22 (0.17 - 0.26)	0.05 (0.04 - 0.06)	0.03 (0.01 - 0.05)	0.03 (0.01 - 0.05)	0.14 (0.09 - 0.2)
Age groups	15-19	65-69	0.33 (0.22 - 0.48)	0.01 (0.01 - 0.02)	0.03 (0 - 0.07)	0.01 (0 - 0.02)	0.24 (0.16 - 0.34)
Age groups	15-19	70-74	0.18 (0.13 - 0.24)	0.02 (0.01 - 0.02)	0.01 (0 - 0.02)	0.01 (0 - 0.02)	0.16 (0.11 - 0.22)
Age groups	15-19	75+	0.21 (0.16 - 0.27)	0.02 (0.01 - 0.03)	0 (0 - 0.02)	0.01 (0 - 0.03)	0.14 (0.09 - 0.19)
Age groups	20-24	0-4	0.52 (0.41 - 0.66)	0.08 (0.06 - 0.09)	0.02 (0.01 - 0.04)	0.02 (0.01 - 0.03)	0.45 (0.31 - 0.63)
Age groups	20-24	5-9	0.58 (0.42 - 0.79)	0.08 (0.06 - 0.09)	0.04 (0.01 - 0.09)	0.05 (0.03 - 0.07)	0.25 (0.2 - 0.31)
Age groups	20-24	10-14	0.33 (0.26 - 0.42)	0.05 (0.04 - 0.06)	0.01 (0 - 0.01)	0.03 (0.02 - 0.04)	0.33 (0.23 - 0.47)
Age groups	20-24	15-19	1.01 (0.78 - 1.3)	0.12 (0.1 - 0.14)	0.04 (0.02 - 0.07)	0.11 (0.05 - 0.2)	0.85 (0.6 - 1.19)
Age groups	20-24	20-24	2.08 (1.69 - 2.54)	0.31 (0.26 - 0.35)	0.23 (0.11 - 0.43)	0.15 (0.07 - 0.25)	1.55 (1.22 - 1.93)
Age groups	20-24	25-29	1.14 (1 - 1.32)	0.14 (0.12 - 0.15)	0.2 (0.13 - 0.28)	0.03 (0.02 - 0.04)	0.87 (0.73 - 1.01)
Age groups	20-24	30-34	0.73 (0.63 - 0.83)	0.06 (0.05 - 0.08)	0.12 (0.07 - 0.2)	0.04 (0.02 - 0.05)	0.56 (0.49 - 0.65)
Age groups	20-24	35-39	0.53 (0.46 - 0.61)	0.05 (0.04 - 0.06)	0.1 (0.06 - 0.17)	0.02 (0.01 - 0.03)	0.38 (0.32 - 0.44)
Age groups	20-24	40-44	0.54 (0.47 - 0.63)	0.05 (0.04 - 0.06)	0.1 (0.06 - 0.17)	0.02 (0.01 - 0.04)	0.32 (0.27 - 0.38)
Age groups	20-24	45-49	0.59 (0.5 - 0.7)	0.07 (0.06 - 0.09)	0.06 (0.04 - 0.1)	0.01 (0 - 0.01)	0.44 (0.37 - 0.52)
Age groups	20-24	50-54	0.53 (0.46 - 0.6)	0.11 (0.09 - 0.13)	0.06 (0.03 - 0.1)	0.01 (0 - 0.02)	0.27 (0.23 - 0.31)
Age groups	20-24	55-59	0.39 (0.33 - 0.45)	0.09 (0.07 - 0.11)	0.05 (0.03 - 0.08)	0.01 (0 - 0.01)	0.23 (0.18 - 0.27)
Age groups	20-24	60-64	0.28 (0.25 - 0.33)	0.06 (0.04 - 0.07)	0.04 (0.02 - 0.05)	0 (0 - 0.01)	0.19 (0.16 - 0.23)
Age groups	20-24	65-69	0.33 (0.23 - 0.44)	0.01 (0.01 - 0.02)	0.09 (0.02 - 0.21)	0.03 (0 - 0.07)	0.23 (0.17 - 0.3)
Age groups	20-24	70-74	0.21 (0.16 - 0.26)	0.01 (0.01 - 0.02)	0.01 (0 - 0.03)	0 (0 - 0)	0.2 (0.15 - 0.25)
Age groups	20-24	75+	0.34 (0.25 - 0.45)	0.01 (0 - 0.02)	0.03 (0.01 - 0.08)	0 (0 - 0.01)	0.24 (0.18 - 0.32)
Age groups	25-29	0-4	0.72 (0.64 - 0.8)	0.16 (0.14 - 0.19)	0 (0 - 0.01)	0.07 (0.04 - 0.12)	0.51 (0.45 - 0.59)
Age groups	25-29	5-9	0.65 (0.59 - 0.72)	0.15 (0.13 - 0.17)	0.02 (0.01 - 0.03)	0.07 (0.05 - 0.11)	0.41 (0.36 - 0.46)
Age groups	25-29	10-14	0.36 (0.32 - 0.4)	0.05 (0.04 - 0.06)	0.01 (0 - 0.01)	0.05 (0.03 - 0.06)	0.34 (0.3 - 0.4)
Age groups	25-29	15-19	0.46 (0.4 - 0.53)	0.05 (0.04 - 0.06)	0.04 (0.03 - 0.06)	0.05 (0.02 - 0.09)	0.35 (0.31 - 0.39)
Age groups	25-29	20-24	1.07 (0.93 - 1.23)	0.13 (0.11 - 0.14)	0.18 (0.12 - 0.27)	0.03 (0.02 - 0.04)	0.81 (0.68 - 0.95)
Age groups	25-29	25-29	1.53 (1.3 - 1.8)	0.3 (0.27 - 0.34)	0.25 (0.17 - 0.34)	0.04 (0.02 - 0.06)	1 (0.82 - 1.24)
Age groups	25-29	30-34	1.03 (0.93 - 1.14)	0.14 (0.13 - 0.16)	0.19 (0.16 - 0.24)	0.03 (0.02 - 0.04)	0.68 (0.6 - 0.78)
Age groups	25-29	35-39	0.62 (0.55 - 0.69)	0.05 (0.04 - 0.06)	0.13 (0.1 - 0.17)	0.03 (0.02 - 0.04)	0.4 (0.35 - 0.46)
Age groups	25-29	40-44	0.53 (0.46 - 0.6)	0.03 (0.02 - 0.04)	0.11 (0.08 - 0.15)	0.02 (0.01 - 0.03)	0.35 (0.29 - 0.41)
Age groups	25-29	45-49	0.51 (0.44 - 0.6)	0.04 (0.03 - 0.05)	0.13 (0.08 - 0.19)	0.01 (0 - 0.02)	0.26 (0.22 - 0.31)
Age groups	25-29	50-54	0.56 (0.49 - 0.65)	0.05 (0.04 - 0.07)	0.07 (0.04 - 0.11)	0.01 (0 - 0.02)	0.41 (0.36 - 0.48)
Age groups	25-29	55-59	0.45 (0.39 - 0.53)	0.07 (0.06 - 0.08)	0.07 (0.04 - 0.09)	0 (0 - 0.01)	0.27 (0.22 - 0.34)
Age groups	25-29	60-64	0.34 (0.29 - 0.39)	0.07 (0.05 - 0.08)	0.05 (0.03 - 0.07)	0 (0 - 0.01)	0.24 (0.2 - 0.28)
Age groups	25-29	65-69	0.37 (0.29 - 0.48)	0.03 (0.02 - 0.03)	0.07 (0.02 - 0.14)	0 (0 - 0)	0.36 (0.28 - 0.46)
Age groups	25-29	70-74	0.21 (0.17 - 0.26)	0.01 (0.01 - 0.02)	0.05 (0.01 - 0.12)	0 (0 - 0)	0.09 (0.07 - 0.11)
Age groups	25-29	75+	0.21 (0.17 - 0.25)	0.02 (0.01 - 0.03)	0.01 (0 - 0.02)	0 (0 - 0.01)	0.19 (0.15 - 0.23)
Age groups	30-34	0-4	0.81 (0.71 - 0.9)	0.21 (0.18 - 0.23)	0 (0 - 0.01)	0.06 (0.04 - 0.08)	0.5 (0.42 - 0.59)
Age groups	30-34	5-9	0.86 (0.76 - 0.97)	0.18 (0.16 - 0.2)	0.02 (0.01 - 0.04)	0.12 (0.08 - 0.18)	0.49 (0.4 - 0.58)
Age groups	30-34	10-14	0.52 (0.46 - 0.59)	0.11 (0.1 - 0.13)	0.01 (0 - 0.02)	0.05 (0.04 - 0.07)	0.31 (0.26 - 0.36)
Age groups	30-34	15-19	0.35 (0.31 - 0.4)	0.05 (0.04 - 0.06)	0.02 (0.01 - 0.03)	0.04 (0.03 - 0.07)	0.27 (0.23 - 0.32)
Age groups	30-34	20-24	0.63 (0.55 - 0.72)	0.05 (0.04 - 0.07)	0.1 (0.06 - 0.17)	0.03 (0.02 - 0.05)	0.49 (0.42 - 0.56)
Age groups	30-34	25-29	0.96 (0.87 - 1.06)	0.13 (0.12 - 0.15)	0.18 (0.14 - 0.23)	0.03 (0.02 - 0.04)	0.64 (0.56 - 0.72)
Age groups	30-34	30-34	1.48 (1.31 - 1.7)	0.28 (0.25 - 0.31)	0.17 (0.14 - 0.21)	0.06 (0.03 - 0.09)	0.94 (0.78 - 1.13)
Age groups	30-34	35-39	0.92 (0.84 - 1.02)	0.14 (0.12 - 0.15)	0.14 (0.12 - 0.16)	0.04 (0.03 - 0.05)	0.58 (0.51 - 0.66)
Age groups	30-34	40-44	0.65 (0.57 - 0.73)	0.06 (0.05 - 0.07)	0.1 (0.08 - 0.12)	0.04 (0.02 - 0.06)	0.45 (0.38 - 0.53)
Age groups	30-34	45-49	0.45 (0.39 - 0.52)	0.03 (0.02 - 0.03)	0.1 (0.07 - 0.14)	0.04 (0.01 - 0.08)	0.31 (0.26 - 0.35)
Age groups	30-34	50-54	0.53 (0.48 - 0.59)	0.04 (0.03 - 0.05)	0.07 (0.05 - 0.08)	0.01 (0.01 - 0.02)	0.43 (0.37 - 0.49)
Age groups	30-34	55-59	0.47 (0.41 - 0.53)	0.05 (0.04 - 0.06)	0.07 (0.05 - 0.09)	0 (0 - 0.01)	0.34 (0.29 - 0.39)
Age groups	30-34	60-64	0.39 (0.35 - 0.45)	0.06 (0.05 - 0.07)	0.04 (0.03 - 0.06)	0.01 (0 - 0.01)	0.29 (0.25 - 0.34)
Age groups	30-34	65-69	0.48 (0.35 - 0.66)	0.04 (0.03 - 0.05)	0.03 (0.02 - 0.05)	0.01 (0 - 0.01)	0.22 (0.16 - 0.29)
Age groups	30-34	70-74	0.31 (0.23 - 0.43)	0.02 (0.01 - 0.03)	0.02 (0.01 - 0.03)	0 (0 - 0)	0.3 (0.2 - 0.43)
Age groups	30-34	75+	0.36 (0.28 - 0.45)	0.03 (0.02 - 0.05)	0.01 (0 - 0.01)	0 (0 - 0.01)	0.52 (0.37 - 0.71)
Age groups	35-39	0-4	0.68 (0.61 - 0.75)	0.18 (0.15 - 0.2)	0.02 (0.01 - 0.03)	0.06 (0.05 - 0.08)	0.44 (0.38 - 0.5)
Age groups	35-39	5-9	0.76 (0.69 - 0.83)	0.2 (0.18 - 0.23)	0.01 (0.01 - 0.02)	0.07 (0.05 - 0.09)	0.43 (0.38 - 0.49)
Age groups	35-39	10-14	0.7 (0.63 - 0.78)	0.16 (0.14 - 0.18)	0.01 (0 - 0.01)	0.08 (0.06 - 0.1)	0.35 (0.31 - 0.41)
Age groups	35-39	15-19	0.43 (0.38 - 0.5)	0.09 (0.07 - 0.1)	0.02 (0.02 - 0.03)	0.04 (0.02 - 0.06)	0.27 (0.23 - 0.31)
Age groups	35-39	20-24	0.48 (0.42 - 0.55)	0.04 (0.03 - 0.05)	0.09 (0.05 - 0.15)	0.02 (0.01 - 0.03)	0.34 (0.29 - 0.4)
Age groups	35-39	25-29	0.59 (0.52 - 0.67)	0.05 (0.04 - 0.06)	0.13 (0.1 - 0.17)	0.03 (0.02 - 0.03)	0.38 (0.33 - 0.44)
Age groups	35-39	30-34	0.95 (0.86 - 1.05)	0.14 (0.12 - 0.16)	0.14 (0.12 - 0.17)	0.04 (0.03 - 0.05)	0.6 (0.52 - 0.68)
Age groups	35-39	35-39	1.03 (0.89 - 1.19)	0.23 (0.2 - 0.25)	0.13 (0.1 - 0.17)	0.04 (0.02 - 0.05)	0.57 (0.48 - 0.7)
Age groups	35-39	40-44	0.78 (0.69 - 0.88)	0.11 (0.1 - 0.13)	0.12 (0.09 - 0.15)	0.04 (0.03 - 0.05)	0.55 (0.46 - 0.65)
Age groups	35-39	45-49	0.52 (0.45 - 0.59)	0.05 (0.04 - 0.06)	0.11 (0.09 - 0.15)	0.03 (0.01 - 0.05)	0.36 (0.31 - 0.42)
Age groups	35-39	50-54	0.48 (0.43 - 0.54)	0.03 (0.03 - 0.04)	0.08 (0.06 - 0.11)	0.02 (0.01 - 0.03)	0.29 (0.26 - 0.33)
Age groups	35-39	55-59	0.36 (0.32 - 0.42)	0.03 (0.02 - 0.03)	0.07 (0.05 - 0.09)	0.01 (0 - 0.01)	0.27 (0.22 - 0.32)
Age groups	35-39	60-64	0.39 (0.34 - 0.45)	0.06 (0.05 - 0.07)	0.05 (0.03 - 0.06)	0.01 (0 - 0.01)	0.28 (0.24 - 0.32)
Age groups	35-39	65-69	0.36 (0.29 - 0.45)	0.04 (0.03 - 0.05)	0.04 (0.02 - 0.07)	0.01 (0 - 0.02)	0.24 (0.18 - 0.31)
Age groups	35-39	70-74	0.22 (0.17 - 0.27)	0.03 (0.02 - 0.04)	0.03 (0.01 - 0.06)	0 (0 - 0)	0.18 (0.14 - 0.23)
Age groups	35-39	75+	0.35 (0.29 - 0.41)	0.03 (0.02 - 0.04)	0.02 (0 - 0.05)	0 (0 - 0.01)	0.31 (0.25 - 0.38)
Age groups	40-44	0-4	0.39 (0.34 - 0.45)	0.09 (0.07 - 0.11)	0.01 (0 - 0.02)	0.04 (0.02 - 0.07)	0.26 (0.21 - 0.31)
Age groups	40-44	5-9	0.73 (0.61 - 0.89)	0.16 (0.14 - 0.19)	0.01 (0 - 0.02)	0.11 (0.05 - 0.24)	0.62 (0.48 - 0.82)
Age groups	40-44	10-14	0.9 (0.76 - 1.07)	0.24 (0.21 - 0.26)	0.02 (0 - 0.04)	0.09 (0.05 - 0.17)	0.51 (0.4 - 0.64)
Age groups	40-44	15-19	0.57 (0.48 - 0.66)	0.14 (0.12 - 0.16)	0.02 (0.01 - 0.03)	0.03 (0.02 - 0.05)	0.3 (0.24 - 0.37)
Age groups	40-44	20-24	0.51 (0.44 - 0.59)	0.05 (0.04 - 0.06)	0.09 (0.05 - 0.16)	0.02 (0.01 - 0.03)	0.3 (0.25 - 0.36)
Age groups	40-44	25-29	0.53 (0.46 - 0.61)	0.03 (0.02 - 0.04)	0.11 (0.08 - 0.15)	0.02 (0.01 - 0.03)	0.35 (0.3 - 0.41)
Age groups	40-44	30-34	0.7 (0.62 - 0.79)	0.07 (0.06 - 0.08)	0.11 (0.09 - 0.13)	0.04 (0.03 - 0.06)	0.48 (0.4 - 0.57)
Age groups	40-44	35-39	0.82 (0.72 - 0.93)	0.12 (0.1 - 0.13)	0.13 (0.1 - 0.15)	0.04 (0.03 - 0.05)	0.57 (0.48 - 0.68)
Age groups	40-44	40-44	1.03 (0.88 - 1.2)	0.23 (0.19 - 0.29)	0.14 (0.11 - 0.17)	0.04 (0.03 - 0.06)	0.6 (0.47 - 0.76)
Age groups	40-44	45-49	0.74 (0.64 - 0.85)	0.09 (0.08 - 0.1)	0.13 (0.09 - 0.17)	0.04 (0.02 - 0.06)	0.53 (0.44 - 0.64)
Age groups	40-44	50-54	0.58 (0.51 - 0.65)	0.05 (0.04 - 0.07)	0.1 (0.08 - 0.12)	0.02 (0.01 - 0.03)	0.39 (0.33 - 0.46)
Age groups	40-44	55-59	0.41 (0.35 - 0.48)	0.03 (0.02 - 0.03)	0.08 (0.06 - 0.1)	0.01 (0 - 0.01)	0.32 (0.26 - 0.38)
Age groups	40-44	60-64	0.41 (0.36 - 0.48)	0.04 (0.03 - 0.05)	0.06 (0.04 - 0.09)	0.01 (0 - 0.02)	0.32 (0.27 - 0.37)
Age groups	40-44	65-69	0.37 (0.3 - 0.45)	0.05 (0.04 - 0.06)	0.03 (0.02 - 0.05)	0 (0 - 0)	0.27 (0.2 - 0.35)
Age groups	40-44	70-74	0.34 (0.28 - 0.42)	0.04 (0.03 - 0.05)	0.02 (0.01 - 0.04)	0 (0 - 0)	0.28 (0.21 - 0.37)
Age groups	40-44	75+	0.47 (0.37 - 0.58)	0.05 (0.04 - 0.07)	0.01 (0 - 0.02)	0 (0 - 0.01)	0.37 (0.28 - 0.46)
Age groups	45-49	0-4	0.28 (0.23 - 0.33)	0.04 (0.03 - 0.05)	0 (0 - 0.01)	0.03 (0.01 - 0.05)	0.26 (0.2 - 0.34)
Age groups	45-49	5-9	0.37 (0.33 - 0.42)	0.11 (0.09 - 0.12)	0.01 (0 - 0.02)	0.04 (0.03 - 0.06)	0.24 (0.2 - 0.29)
Age groups	45-49	10-14	0.71 (0.59 - 0.85)	0.18 (0.16 - 0.2)	0.04 (0.01 - 0.07)	0.04 (0.02 - 0.05)	0.3 (0.23 - 0.38)
Age groups	45-49	15-19	0.73 (0.6 - 0.87)	0.17 (0.15 - 0.19)	0.03 (0.01 - 0.04)	0.09 (0.03 - 0.18)	0.48 (0.36 - 0.63)
Age groups	45-49	20-24	0.59 (0.5 - 0.7)	0.07 (0.06 - 0.09)	0.06 (0.04 - 0.1)	0.01 (0 - 0.01)	0.44 (0.37 - 0.52)
Age groups	45-49	25-29	0.55 (0.47 - 0.64)	0.04 (0.03 - 0.05)	0.14 (0.09 - 0.21)	0.01 (0.01 - 0.02)	0.28 (0.24 - 0.33)
Age groups	45-49	30-34	0.51 (0.44 - 0.6)	0.03 (0.02 - 0.04)	0.11 (0.08 - 0.15)	0.04 (0.01 - 0.1)	0.35 (0.3 - 0.4)
Age groups	45-49	35-39	0.57 (0.5 - 0.65)	0.06 (0.05 - 0.07)	0.13 (0.1 - 0.16)	0.03 (0.02 - 0.05)	0.4 (0.35 - 0.46)
Age groups	45-49	40-44	0.78 (0.67 - 0.9)	0.09 (0.08 - 0.11)	0.13 (0.1 - 0.18)	0.04 (0.02 - 0.07)	0.56 (0.46 - 0.68)
Age groups	45-49	45-49	0.99 (0.8 - 1.24)	0.18 (0.15 - 0.2)	0.16 (0.09 - 0.27)	0.06 (0.01 - 0.15)	0.57 (0.47 - 0.69)
Age groups	45-49	50-54	0.63 (0.56 - 0.73)	0.1 (0.09 - 0.12)	0.12 (0.09 - 0.16)	0.06 (0.01 - 0.14)	0.39 (0.35 - 0.45)
Age groups	45-49	55-59	0.44 (0.38 - 0.51)	0.05 (0.04 - 0.06)	0.09 (0.07 - 0.13)	0.02 (0.01 - 0.05)	0.25 (0.21 - 0.29)
Age groups	45-49	60-64	0.35 (0.3 - 0.41)	0.03 (0.02 - 0.04)	0.08 (0.05 - 0.12)	0.02 (0.01 - 0.05)	0.22 (0.19 - 0.26)
Age groups	45-49	65-69	0.24 (0.19 - 0.3)	0.03 (0.02 - 0.04)	0.05 (0.02 - 0.1)	0.01 (0 - 0.01)	0.16 (0.12 - 0.21)
Age groups	45-49	70-74	0.3 (0.24 - 0.37)	0.04 (0.03 - 0.05)	0.04 (0.01 - 0.09)	0.01 (0 - 0.01)	0.23 (0.19 - 0.29)
Age groups	45-49	75+	0.54 (0.42 - 0.68)	0.07 (0.05 - 0.09)	0.07 (0.01 - 0.19)	0.01 (0 - 0.03)	0.34 (0.28 - 0.42)
Age groups	50-54	0-4	0.3 (0.23 - 0.4)	0.02 (0.02 - 0.03)	0 (0 - 0.01)	0.01 (0 - 0.01)	0.25 (0.2 - 0.33)
Age groups	50-54	5-9	0.28 (0.23 - 0.37)	0.04 (0.03 - 0.05)	0.01 (0 - 0.03)	0.03 (0.02 - 0.04)	0.23 (0.17 - 0.34)
Age groups	50-54	10-14	0.37 (0.31 - 0.46)	0.09 (0.08 - 0.11)	0.01 (0 - 0.01)	0.03 (0.02 - 0.04)	0.27 (0.21 - 0.36)
Age groups	50-54	15-19	0.46 (0.39 - 0.57)	0.14 (0.12 - 0.16)	0.02 (0.01 - 0.03)	0.02 (0.01 - 0.03)	0.25 (0.19 - 0.37)
Age groups	50-54	20-24	0.47 (0.41 - 0.53)	0.1 (0.08 - 0.12)	0.05 (0.03 - 0.09)	0.01 (0 - 0.01)	0.24 (0.21 - 0.28)
Age groups	50-54	25-29	0.53 (0.47 - 0.62)	0.05 (0.04 - 0.06)	0.07 (0.04 - 0.1)	0.01 (0 - 0.01)	0.39 (0.34 - 0.45)
Age groups	50-54	30-34	0.54 (0.49 - 0.6)	0.04 (0.03 - 0.05)	0.07 (0.05 - 0.08)	0.01 (0.01 - 0.02)	0.43 (0.38 - 0.5)
Age groups	50-54	35-39	0.47 (0.42 - 0.54)	0.03 (0.03 - 0.04)	0.08 (0.06 - 0.11)	0.02 (0.01 - 0.03)	0.29 (0.25 - 0.33)
Age groups	50-54	40-44	0.54 (0.48 - 0.61)	0.05 (0.04 - 0.06)	0.09 (0.08 - 0.11)	0.02 (0.01 - 0.03)	0.37 (0.31 - 0.43)
Age groups	50-54	45-49	0.56 (0.5 - 0.65)	0.09 (0.08 - 0.1)	0.11 (0.08 - 0.14)	0.05 (0.01 - 0.13)	0.35 (0.31 - 0.4)
Age groups	50-54	50-54	0.72 (0.65 - 0.81)	0.18 (0.15 - 0.21)	0.11 (0.08 - 0.14)	0.01 (0.01 - 0.02)	0.38 (0.32 - 0.44)
Age groups	50-54	55-59	0.61 (0.54 - 0.71)	0.09 (0.08 - 0.11)	0.09 (0.07 - 0.12)	0 (0 - 0.01)	0.46 (0.39 - 0.55)
Age groups	50-54	60-64	0.38 (0.34 - 0.43)	0.05 (0.04 - 0.06)	0.07 (0.05 - 0.09)	0.01 (0 - 0.01)	0.27 (0.24 - 0.31)
Age groups	50-54	65-69	0.23 (0.19 - 0.28)	0.02 (0.02 - 0.03)	0.02 (0.01 - 0.04)	0 (0 - 0)	0.21 (0.17 - 0.27)
Age groups	50-54	70-74	0.25 (0.22 - 0.29)	0.03 (0.02 - 0.04)	0.02 (0.01 - 0.03)	0 (0 - 0)	0.18 (0.15 - 0.21)
Age groups	50-54	75+	0.53 (0.45 - 0.62)	0.07 (0.05 - 0.09)	0.01 (0 - 0.02)	0 (0 - 0.01)	0.42 (0.35 - 0.5)
Age groups	55-59	0-4	0.2 (0.17 - 0.24)	0.02 (0.01 - 0.03)	0.01 (0 - 0.02)	0.01 (0 - 0.01)	0.15 (0.12 - 0.19)
Age groups	55-59	5-9	0.16 (0.13 - 0.19)	0.02 (0.01 - 0.03)	0 (0 - 0.01)	0.01 (0.01 - 0.02)	0.15 (0.12 - 0.21)
Age groups	55-59	10-14	0.24 (0.2 - 0.3)	0.04 (0.03 - 0.05)	0.01 (0 - 0.02)	0.01 (0 - 0.02)	0.15 (0.12 - 0.19)
Age groups	55-59	15-19	0.24 (0.2 - 0.27)	0.08 (0.07 - 0.1)	0.01 (0.01 - 0.02)	0.01 (0 - 0.02)	0.12 (0.09 - 0.15)
Age groups	55-59	20-24	0.34 (0.29 - 0.4)	0.08 (0.06 - 0.09)	0.04 (0.02 - 0.07)	0.01 (0 - 0.01)	0.2 (0.16 - 0.24)
Age groups	55-59	25-29	0.43 (0.37 - 0.5)	0.06 (0.05 - 0.08)	0.06 (0.04 - 0.09)	0 (0 - 0.01)	0.26 (0.21 - 0.32)
Age groups	55-59	30-34	0.47 (0.42 - 0.54)	0.05 (0.04 - 0.06)	0.07 (0.05 - 0.09)	0 (0 - 0.01)	0.34 (0.29 - 0.4)
Age groups	55-59	35-39	0.35 (0.31 - 0.41)	0.03 (0.02 - 0.03)	0.07 (0.05 - 0.09)	0.01 (0 - 0.01)	0.26 (0.22 - 0.31)
Age groups	55-59	40-44	0.39 (0.33 - 0.45)	0.02 (0.02 - 0.03)	0.07 (0.05 - 0.09)	0.01 (0 - 0.01)	0.3 (0.25 - 0.35)
Age groups	55-59	45-49	0.39 (0.34 - 0.45)	0.04 (0.03 - 0.05)	0.08 (0.06 - 0.11)	0.02 (0.01 - 0.05)	0.22 (0.18 - 0.26)
Age groups	55-59	50-54	0.61 (0.53 - 0.71)	0.09 (0.08 - 0.11)	0.09 (0.06 - 0.12)	0 (0 - 0.01)	0.46 (0.39 - 0.55)
Age groups	55-59	55-59	0.75 (0.61 - 0.93)	0.18 (0.15 - 0.21)	0.09 (0.05 - 0.12)	0 (0 - 0.01)	0.52 (0.4 - 0.71)
Age groups	55-59	60-64	0.56 (0.49 - 0.64)	0.12 (0.1 - 0.14)	0.07 (0.05 - 0.1)	0 (0 - 0)	0.38 (0.32 - 0.45)
Age groups	55-59	65-69	0.29 (0.23 - 0.37)	0.04 (0.03 - 0.05)	0.03 (0.01 - 0.05)	0 (0 - 0)	0.25 (0.19 - 0.33)
Age groups	55-59	70-74	0.19 (0.16 - 0.23)	0.03 (0.02 - 0.04)	0.02 (0.01 - 0.03)	0 (0 - 0)	0.17 (0.14 - 0.21)
Age groups	55-59	75+	0.47 (0.39 - 0.56)	0.06 (0.05 - 0.08)	0.04 (0 - 0.09)	0 (0 - 0.01)	0.28 (0.23 - 0.33)
Age groups	60-64	0-4	0.23 (0.19 - 0.29)	0.03 (0.02 - 0.04)	0 (0 - 0)	0 (0 - 0.01)	0.2 (0.15 - 0.26)
Age groups	60-64	5-9	0.3 (0.21 - 0.43)	0.03 (0.02 - 0.04)	0 (0 - 0)	0.02 (0.01 - 0.03)	0.21 (0.13 - 0.31)
Age groups	60-64	10-14	0.21 (0.16 - 0.29)	0.03 (0.02 - 0.04)	0 (0 - 0)	0.01 (0 - 0.01)	0.18 (0.1 - 0.28)
Age groups	60-64	15-19	0.21 (0.16 - 0.25)	0.05 (0.04 - 0.06)	0.03 (0.01 - 0.04)	0.02 (0.01 - 0.05)	0.13 (0.09 - 0.19)
Age groups	60-64	20-24	0.28 (0.25 - 0.33)	0.06 (0.04 - 0.07)	0.04 (0.02 - 0.05)	0 (0 - 0.01)	0.19 (0.16 - 0.23)
Age groups	60-64	25-29	0.36 (0.31 - 0.41)	0.07 (0.06 - 0.09)	0.05 (0.03 - 0.08)	0 (0 - 0.01)	0.26 (0.22 - 0.3)
Age groups	60-64	30-34	0.45 (0.4 - 0.51)	0.07 (0.05 - 0.08)	0.05 (0.04 - 0.07)	0.01 (0 - 0.01)	0.33 (0.28 - 0.39)
Age groups	60-64	35-39	0.44 (0.38 - 0.5)	0.07 (0.05 - 0.08)	0.05 (0.03 - 0.07)	0.01 (0 - 0.01)	0.31 (0.26 - 0.36)
Age groups	60-64	40-44	0.44 (0.38 - 0.51)	0.04 (0.03 - 0.05)	0.07 (0.04 - 0.09)	0.01 (0.01 - 0.02)	0.34 (0.29 - 0.4)
Age groups	60-64	45-49	0.36 (0.31 - 0.41)	0.03 (0.02 - 0.04)	0.08 (0.05 - 0.12)	0.02 (0.01 - 0.05)	0.22 (0.19 - 0.26)
Age groups	60-64	50-54	0.43 (0.38 - 0.48)	0.06 (0.05 - 0.07)	0.07 (0.05 - 0.1)	0.01 (0 - 0.01)	0.3 (0.27 - 0.35)
Age groups	60-64	55-59	0.64 (0.56 - 0.73)	0.14 (0.12 - 0.15)	0.08 (0.06 - 0.11)	0 (0 - 0.01)	0.43 (0.37 - 0.52)
Age groups	60-64	60-64	0.62 (0.53 - 0.72)	0.2 (0.17 - 0.23)	0.04 (0.02 - 0.06)	0.01 (0 - 0.02)	0.28 (0.23 - 0.34)
Age groups	60-64	65-69	0.46 (0.38 - 0.57)	0.11 (0.09 - 0.13)	0.04 (0.02 - 0.06)	0 (0 - 0)	0.29 (0.22 - 0.39)
Age groups	60-64	70-74	0.26 (0.22 - 0.31)	0.04 (0.03 - 0.05)	0.03 (0.01 - 0.05)	0 (0 - 0)	0.2 (0.16 - 0.24)
Age groups	60-64	75+	0.53 (0.44 - 0.62)	0.07 (0.05 - 0.09)	0.01 (0 - 0.02)	0 (0 - 0.01)	0.59 (0.48 - 0.7)
Age groups	65-69	0-4	0.26 (0.19 - 0.35)	0.03 (0.02 - 0.04)	0 (0 - 0)	0 (0 - 0.01)	0.26 (0.17 - 0.36)
Age groups	65-69	5-9	0.29 (0.23 - 0.37)	0.03 (0.02 - 0.04)	0.01 (0 - 0.02)	0.01 (0 - 0.02)	0.22 (0.16 - 0.29)
Age groups	65-69	10-14	0.23 (0.18 - 0.28)	0.03 (0.02 - 0.04)	0 (0 - 0.01)	0.01 (0 - 0.01)	0.15 (0.11 - 0.18)
Age groups	65-69	15-19	0.37 (0.25 - 0.55)	0.02 (0.01 - 0.02)	0.03 (0 - 0.08)	0.01 (0 - 0.03)	0.27 (0.18 - 0.39)
Age groups	65-69	20-24	0.4 (0.28 - 0.52)	0.01 (0.01 - 0.02)	0.11 (0.02 - 0.25)	0.03 (0 - 0.08)	0.28 (0.2 - 0.36)
Age groups	65-69	25-29	0.48 (0.36 - 0.61)	0.03 (0.02 - 0.04)	0.08 (0.03 - 0.17)	0 (0 - 0)	0.46 (0.35 - 0.59)
Age groups	65-69	30-34	0.65 (0.47 - 0.9)	0.05 (0.04 - 0.07)	0.05 (0.02 - 0.07)	0.01 (0 - 0.02)	0.3 (0.22 - 0.39)
Age groups	65-69	35-39	0.48 (0.38 - 0.59)	0.06 (0.04 - 0.07)	0.06 (0.02 - 0.1)	0.02 (0 - 0.03)	0.31 (0.24 - 0.41)
Age groups	65-69	40-44	0.47 (0.37 - 0.58)	0.06 (0.05 - 0.07)	0.04 (0.02 - 0.06)	0 (0 - 0.01)	0.34 (0.26 - 0.45)
Age groups	65-69	45-49	0.29 (0.23 - 0.36)	0.03 (0.02 - 0.04)	0.06 (0.02 - 0.12)	0.01 (0 - 0.02)	0.19 (0.14 - 0.25)
Age groups	65-69	50-54	0.31 (0.25 - 0.38)	0.03 (0.02 - 0.04)	0.03 (0.02 - 0.05)	0 (0 - 0.01)	0.29 (0.22 - 0.37)
Age groups	65-69	55-59	0.39 (0.31 - 0.5)	0.05 (0.04 - 0.07)	0.04 (0.02 - 0.06)	0 (0 - 0)	0.34 (0.26 - 0.44)
Age groups	65-69	60-64	0.55 (0.45 - 0.68)	0.13 (0.11 - 0.15)	0.05 (0.03 - 0.07)	0 (0 - 0)	0.35 (0.26 - 0.46)
Age groups	65-69	65-69	0.87 (0.64 - 1.17)	0.2 (0.16 - 0.23)	0.06 (0.01 - 0.14)	0 (0 - 0)	0.57 (0.39 - 0.8)
Age groups	65-69	70-74	0.48 (0.39 - 0.58)	0.09 (0.07 - 0.1)	0.04 (0.01 - 0.08)	0 (0 - 0.01)	0.33 (0.26 - 0.41)
Age groups	65-69	75+	0.44 (0.35 - 0.55)	0.08 (0.06 - 0.1)	0.06 (0.01 - 0.13)	0 (0 - 0.01)	0.37 (0.28 - 0.47)
Age groups	70-74	0-4	0.29 (0.2 - 0.4)	0.01 (0.01 - 0.02)	0 (0 - 0.01)	0 (0 - 0.02)	0.26 (0.18 - 0.36)
Age groups	70-74	5-9	0.18 (0.13 - 0.23)	0.02 (0.01 - 0.03)	0 (0 - 0.01)	0.01 (0 - 0.02)	0.14 (0.11 - 0.19)
Age groups	70-74	10-14	0.24 (0.18 - 0.31)	0.02 (0.01 - 0.03)	0 (0 - 0.01)	0.01 (0 - 0.01)	0.19 (0.13 - 0.25)
Age groups	70-74	15-19	0.22 (0.16 - 0.29)	0.02 (0.01 - 0.03)	0.01 (0 - 0.03)	0.01 (0 - 0.02)	0.2 (0.14 - 0.27)
Age groups	70-74	20-24	0.26 (0.2 - 0.32)	0.02 (0.01 - 0.03)	0.02 (0.01 - 0.03)	0 (0 - 0)	0.25 (0.19 - 0.31)
Age groups	70-74	25-29	0.29 (0.23 - 0.36)	0.02 (0.01 - 0.03)	0.07 (0.02 - 0.16)	0 (0 - 0)	0.12 (0.1 - 0.15)
Age groups	70-74	30-34	0.45 (0.33 - 0.63)	0.03 (0.02 - 0.04)	0.03 (0.01 - 0.05)	0 (0 - 0)	0.44 (0.3 - 0.62)
Age groups	70-74	35-39	0.31 (0.25 - 0.39)	0.04 (0.03 - 0.05)	0.04 (0.01 - 0.08)	0 (0 - 0)	0.26 (0.2 - 0.33)
Age groups	70-74	40-44	0.46 (0.38 - 0.57)	0.05 (0.04 - 0.06)	0.03 (0.01 - 0.05)	0 (0 - 0)	0.38 (0.29 - 0.5)
Age groups	70-74	45-49	0.38 (0.3 - 0.47)	0.05 (0.04 - 0.06)	0.05 (0.02 - 0.11)	0.01 (0 - 0.02)	0.3 (0.24 - 0.37)
Age groups	70-74	50-54	0.36 (0.32 - 0.42)	0.04 (0.03 - 0.05)	0.03 (0.02 - 0.05)	0 (0 - 0.01)	0.26 (0.22 - 0.3)
Age groups	70-74	55-59	0.28 (0.24 - 0.33)	0.04 (0.03 - 0.05)	0.03 (0.01 - 0.05)	0 (0 - 0)	0.25 (0.21 - 0.3)
Age groups	70-74	60-64	0.34 (0.28 - 0.4)	0.05 (0.04 - 0.07)	0.04 (0.02 - 0.07)	0 (0 - 0)	0.26 (0.21 - 0.3)
Age groups	70-74	65-69	0.52 (0.42 - 0.62)	0.1 (0.08 - 0.11)	0.04 (0.01 - 0.08)	0 (0 - 0.01)	0.36 (0.28 - 0.44)
Age groups	70-74	70-74	0.6 (0.5 - 0.72)	0.21 (0.17 - 0.25)	0.03 (0 - 0.07)	0 (0 - 0.01)	0.32 (0.24 - 0.42)
Age groups	70-74	75+	0.74 (0.64 - 0.86)	0.15 (0.12 - 0.18)	0.05 (0.01 - 0.09)	0.01 (0 - 0.02)	0.43 (0.35 - 0.52)
Age groups	75+	0-4	0.07 (0.05 - 0.1)	0.01 (0 - 0.02)	0 (0 - 0)	0 (0 - 0)	0.07 (0.05 - 0.1)
Age groups	75+	5-9	0.15 (0.11 - 0.2)	0.01 (0.01 - 0.02)	0 (0 - 0)	0.01 (0 - 0.01)	0.13 (0.09 - 0.17)
Age groups	75+	10-14	0.12 (0.09 - 0.15)	0.01 (0.01 - 0.02)	0 (0 - 0)	0 (0 - 0.01)	0.15 (0.11 - 0.19)
Age groups	75+	15-19	0.13 (0.1 - 0.17)	0.01 (0.01 - 0.02)	0 (0 - 0.01)	0.01 (0 - 0.02)	0.09 (0.06 - 0.12)
Age groups	75+	20-24	0.23 (0.16 - 0.3)	0.01 (0 - 0.01)	0.02 (0 - 0.05)	0 (0 - 0.01)	0.16 (0.12 - 0.21)
Age groups	75+	25-29	0.15 (0.12 - 0.18)	0.01 (0.01 - 0.02)	0.01 (0 - 0.02)	0 (0 - 0.01)	0.14 (0.11 - 0.16)
Age groups	75+	30-34	0.27 (0.21 - 0.34)	0.02 (0.02 - 0.03)	0 (0 - 0.01)	0 (0 - 0)	0.4 (0.28 - 0.54)
Age groups	75+	35-39	0.26 (0.21 - 0.3)	0.02 (0.01 - 0.03)	0.02 (0 - 0.04)	0 (0 - 0.01)	0.23 (0.19 - 0.28)
Age groups	75+	40-44	0.33 (0.26 - 0.41)	0.04 (0.03 - 0.05)	0.01 (0 - 0.01)	0 (0 - 0.01)	0.26 (0.2 - 0.33)
Age groups	75+	45-49	0.36 (0.28 - 0.46)	0.05 (0.04 - 0.06)	0.05 (0 - 0.13)	0.01 (0 - 0.02)	0.23 (0.18 - 0.28)
Age groups	75+	50-54	0.4 (0.34 - 0.46)	0.05 (0.04 - 0.06)	0.01 (0 - 0.01)	0 (0 - 0.01)	0.31 (0.26 - 0.37)
Age groups	75+	55-59	0.35 (0.29 - 0.42)	0.05 (0.04 - 0.06)	0.03 (0 - 0.07)	0 (0 - 0)	0.21 (0.17 - 0.25)
Age groups	75+	60-64	0.35 (0.29 - 0.41)	0.05 (0.03 - 0.06)	0.01 (0 - 0.01)	0 (0 - 0.01)	0.39 (0.32 - 0.47)
Age groups	75+	65-69	0.25 (0.2 - 0.31)	0.04 (0.03 - 0.06)	0.03 (0.01 - 0.07)	0 (0 - 0.01)	0.21 (0.16 - 0.26)
Age groups	75+	70-74	0.39 (0.33 - 0.45)	0.08 (0.06 - 0.09)	0.02 (0.01 - 0.05)	0 (0 - 0.01)	0.22 (0.18 - 0.27)
Age groups	75+	75+	1.64 (1.3 - 1.99)	0.31 (0.27 - 0.36)	0.04 (0 - 0.09)	0.01 (0 - 0.04)	1.4 (1.03 - 1.83)
Ethnicity groups	White	White	3.24 (3.18 - 3.3)	1.23 (1.2 - 1.26)	0.37 (0.35 - 0.4)	0.32 (0.29 - 0.35)	1.32 (1.28 - 1.35)
Ethnicity groups	White	Asian	0.16 (0.15 - 0.16)	0.02 (0.02 - 0.03)	0.02 (0.02 - 0.03)	0.02 (0.02 - 0.02)	0.09 (0.08 - 0.09)
Ethnicity groups	White	Black	0.12 (0.11 - 0.12)	0.02 (0.02 - 0.02)	0.02 (0.02 - 0.03)	0.02 (0.02 - 0.02)	0.06 (0.05 - 0.06)
Ethnicity groups	White	Mixed	0.1 (0.09 - 0.11)	0.02 (0.02 - 0.03)	0.01 (0.01 - 0.01)	0.02 (0.01 - 0.02)	0.04 (0.04 - 0.05)
Ethnicity groups	White	Other	0.03 (0.02 - 0.03)	0.01 (0.01 - 0.01)	0 (0 - 0.01)	0 (0 - 0)	0.01 (0.01 - 0.02)
Ethnicity groups	Asian	White	1.37 (1.3 - 1.44)	0.22 (0.19 - 0.24)	0.21 (0.18 - 0.24)	0.18 (0.15 - 0.21)	0.76 (0.72 - 0.81)
Ethnicity groups	Asian	Asian	1.72 (1.6 - 1.85)	0.87 (0.79 - 0.95)	0.14 (0.11 - 0.17)	0.17 (0.13 - 0.21)	0.54 (0.48 - 0.62)
Ethnicity groups	Asian	Black	0.18 (0.16 - 0.2)	0.03 (0.02 - 0.04)	0.03 (0.03 - 0.04)	0.03 (0.02 - 0.03)	0.09 (0.08 - 0.1)
Ethnicity groups	Asian	Mixed	0.17 (0.15 - 0.2)	0.05 (0.04 - 0.07)	0.02 (0.01 - 0.03)	0.02 (0.01 - 0.03)	0.08 (0.06 - 0.09)
Ethnicity groups	Asian	Other	0.07 (0.05 - 0.1)	0.01 (0 - 0.02)	0.01 (0 - 0.02)	0.01 (0 - 0.03)	0.04 (0.02 - 0.05)
Ethnicity groups	Black	White	2.42 (2.29 - 2.54)	0.42 (0.38 - 0.47)	0.48 (0.42 - 0.54)	0.39 (0.34 - 0.44)	1.13 (1.05 - 1.21)
Ethnicity groups	Black	Asian	0.42 (0.37 - 0.46)	0.06 (0.05 - 0.08)	0.08 (0.06 - 0.1)	0.06 (0.05 - 0.08)	0.21 (0.19 - 0.24)
Ethnicity groups	Black	Black	2.22 (2.08 - 2.37)	1.1 (1.03 - 1.18)	0.2 (0.17 - 0.24)	0.19 (0.16 - 0.23)	0.72 (0.64 - 0.8)
Ethnicity groups	Black	Mixed	0.37 (0.32 - 0.41)	0.09 (0.07 - 0.12)	0.04 (0.03 - 0.05)	0.07 (0.05 - 0.09)	0.17 (0.14 - 0.21)
Ethnicity groups	Black	Other	0.04 (0.02 - 0.05)	0.01 (0 - 0.01)	0 (0 - 0.01)	0 (0 - 0.01)	0.02 (0.01 - 0.03)
Ethnicity groups	Mixed	White	2.78 (2.57 - 3.01)	0.67 (0.6 - 0.75)	0.34 (0.28 - 0.39)	0.52 (0.42 - 0.65)	1.26 (1.13 - 1.38)
Ethnicity groups	Mixed	Asian	0.55 (0.47 - 0.63)	0.17 (0.13 - 0.21)	0.07 (0.05 - 0.1)	0.07 (0.05 - 0.1)	0.24 (0.2 - 0.29)
Ethnicity groups	Mixed	Black	0.51 (0.44 - 0.57)	0.13 (0.1 - 0.16)	0.06 (0.04 - 0.07)	0.09 (0.07 - 0.12)	0.23 (0.19 - 0.28)
Ethnicity groups	Mixed	Mixed	1.13 (0.97 - 1.29)	0.61 (0.5 - 0.72)	0.09 (0.05 - 0.13)	0.09 (0.05 - 0.14)	0.33 (0.24 - 0.41)
Ethnicity groups	Mixed	Other	0.18 (0.12 - 0.25)	0.09 (0.05 - 0.14)	0.02 (0 - 0.04)	0.01 (0 - 0.02)	0.06 (0.03 - 0.1)
Ethnicity groups	Other	White	1.08 (0.92 - 1.25)	0.3 (0.22 - 0.41)	0.15 (0.09 - 0.23)	0.11 (0.05 - 0.18)	0.52 (0.42 - 0.63)
Ethnicity groups	Other	Asian	0.33 (0.23 - 0.44)	0.05 (0.02 - 0.09)	0.04 (0.01 - 0.08)	0.07 (0.02 - 0.12)	0.16 (0.1 - 0.24)
Ethnicity groups	Other	Black	0.07 (0.04 - 0.1)	0.01 (0.01 - 0.03)	0.01 (0 - 0.01)	0.01 (0 - 0.02)	0.04 (0.02 - 0.06)
Ethnicity groups	Other	Mixed	0.25 (0.17 - 0.34)	0.13 (0.07 - 0.19)	0.03 (0 - 0.06)	0.01 (0 - 0.03)	0.08 (0.04 - 0.14)
Ethnicity groups	Other	Other	0.98 (0.65 - 1.35)	0.56 (0.32 - 0.82)	0.04 (0 - 0.1)	0.03 (0 - 0.06)	0.36 (0.21 - 0.54)
NS-SEC classes	1	1	0.59 (0.54 - 0.64)	0.15 (0.13 - 0.18)	0.28 (0.24 - 0.33)	0.02 (0.01 - 0.03)	0.13 (0.11 - 0.15)
NS-SEC classes	1	2	0.7 (0.64 - 0.76)	0.2 (0.17 - 0.22)	0.24 (0.2 - 0.28)	0.05 (0.03 - 0.06)	0.22 (0.19 - 0.24)
NS-SEC classes	1	3	0.25 (0.22 - 0.29)	0.06 (0.05 - 0.08)	0.11 (0.08 - 0.13)	0.01 (0 - 0.01)	0.07 (0.06 - 0.09)
NS-SEC classes	1	4	0.17 (0.15 - 0.2)	0.04 (0.03 - 0.05)	0.02 (0.02 - 0.03)	0 (0 - 0.01)	0.11 (0.1 - 0.13)
NS-SEC classes	1	5	0.07 (0.05 - 0.08)	0.02 (0.01 - 0.03)	0.03 (0.02 - 0.04)	0 (0 - 0)	0.02 (0.01 - 0.03)
NS-SEC classes	1	6	0.39 (0.35 - 0.42)	0.06 (0.05 - 0.07)	0.06 (0.05 - 0.08)	0 (0 - 0.01)	0.27 (0.24 - 0.31)
NS-SEC classes	1	7	0.28 (0.25 - 0.32)	0.05 (0.04 - 0.06)	0.05 (0.03 - 0.07)	0 (0 - 0.01)	0.19 (0.17 - 0.22)
NS-SEC classes	1	Under 17	0.62 (0.56 - 0.68)	0.42 (0.39 - 0.46)	0.04 (0.03 - 0.07)	0.03 (0.02 - 0.05)	0.1 (0.08 - 0.12)
NS-SEC classes	1	Student	0.23 (0.2 - 0.26)	0.09 (0.08 - 0.11)	0.03 (0.02 - 0.04)	0.03 (0.02 - 0.04)	0.08 (0.06 - 0.1)
NS-SEC classes	1	Retired	0.14 (0.12 - 0.17)	0.05 (0.04 - 0.06)	0.01 (0 - 0.02)	0 (0 - 0)	0.08 (0.06 - 0.1)
NS-SEC classes	1	Unemployed	0.29 (0.26 - 0.32)	0.12 (0.1 - 0.14)	0.04 (0.02 - 0.05)	0.01 (0 - 0.02)	0.12 (0.1 - 0.14)
NS-SEC classes	2	1	0.32 (0.29 - 0.36)	0.1 (0.08 - 0.12)	0.12 (0.1 - 0.15)	0.02 (0.01 - 0.02)	0.08 (0.07 - 0.1)
NS-SEC classes	2	2	0.92 (0.85 - 1)	0.22 (0.2 - 0.25)	0.33 (0.28 - 0.38)	0.13 (0.09 - 0.16)	0.23 (0.2 - 0.26)
NS-SEC classes	2	3	0.34 (0.31 - 0.38)	0.08 (0.07 - 0.1)	0.12 (0.1 - 0.15)	0.04 (0.02 - 0.06)	0.09 (0.08 - 0.11)
NS-SEC classes	2	4	0.22 (0.19 - 0.24)	0.05 (0.04 - 0.07)	0.03 (0.02 - 0.05)	0 (0 - 0.01)	0.13 (0.11 - 0.14)
NS-SEC classes	2	5	0.07 (0.06 - 0.09)	0.03 (0.02 - 0.04)	0.01 (0.01 - 0.02)	0 (0 - 0)	0.03 (0.02 - 0.04)
NS-SEC classes	2	6	0.49 (0.45 - 0.53)	0.08 (0.06 - 0.09)	0.09 (0.07 - 0.11)	0.01 (0.01 - 0.02)	0.32 (0.29 - 0.35)
NS-SEC classes	2	7	0.31 (0.28 - 0.35)	0.07 (0.06 - 0.09)	0.05 (0.03 - 0.07)	0 (0 - 0.01)	0.19 (0.17 - 0.22)
NS-SEC classes	2	Under 17	0.62 (0.55 - 0.7)	0.35 (0.32 - 0.39)	0.04 (0.02 - 0.06)	0.07 (0.03 - 0.11)	0.14 (0.11 - 0.18)
NS-SEC classes	2	Student	0.25 (0.22 - 0.28)	0.13 (0.11 - 0.15)	0.02 (0.01 - 0.03)	0.02 (0.01 - 0.04)	0.07 (0.05 - 0.09)
NS-SEC classes	2	Retired	0.19 (0.16 - 0.22)	0.07 (0.05 - 0.08)	0.01 (0 - 0.01)	0 (0 - 0)	0.12 (0.1 - 0.14)
NS-SEC classes	2	Unemployed	0.34 (0.3 - 0.38)	0.13 (0.11 - 0.15)	0.03 (0.02 - 0.04)	0.01 (0 - 0.01)	0.18 (0.15 - 0.2)
NS-SEC classes	3	1	0.28 (0.24 - 0.32)	0.08 (0.06 - 0.09)	0.12 (0.09 - 0.15)	0.01 (0 - 0.02)	0.07 (0.06 - 0.09)
NS-SEC classes	3	2	0.56 (0.5 - 0.63)	0.13 (0.11 - 0.16)	0.19 (0.15 - 0.24)	0.07 (0.05 - 0.1)	0.16 (0.14 - 0.19)
NS-SEC classes	3	3	0.62 (0.55 - 0.69)	0.13 (0.11 - 0.15)	0.31 (0.25 - 0.37)	0.05 (0.03 - 0.08)	0.12 (0.1 - 0.15)
NS-SEC classes	3	4	0.17 (0.14 - 0.2)	0.06 (0.04 - 0.07)	0.02 (0.01 - 0.03)	0 (0 - 0.01)	0.09 (0.08 - 0.11)
NS-SEC classes	3	5	0.07 (0.06 - 0.09)	0.02 (0.02 - 0.03)	0.02 (0.01 - 0.03)	0 (0 - 0)	0.03 (0.02 - 0.04)
NS-SEC classes	3	6	0.47 (0.43 - 0.52)	0.09 (0.07 - 0.1)	0.07 (0.05 - 0.1)	0.01 (0 - 0.01)	0.32 (0.28 - 0.36)
NS-SEC classes	3	7	0.29 (0.26 - 0.33)	0.09 (0.07 - 0.1)	0.04 (0.02 - 0.05)	0 (0 - 0)	0.18 (0.15 - 0.21)
NS-SEC classes	3	Under 17	0.54 (0.47 - 0.61)	0.31 (0.27 - 0.35)	0.05 (0.02 - 0.08)	0.04 (0.02 - 0.08)	0.13 (0.1 - 0.16)
NS-SEC classes	3	Student	0.21 (0.18 - 0.26)	0.11 (0.08 - 0.12)	0.02 (0.01 - 0.03)	0.04 (0.02 - 0.07)	0.04 (0.03 - 0.06)
NS-SEC classes	3	Retired	0.22 (0.19 - 0.25)	0.06 (0.05 - 0.08)	0.02 (0.01 - 0.04)	0 (0 - 0)	0.13 (0.11 - 0.16)
NS-SEC classes	3	Unemployed	0.28 (0.24 - 0.31)	0.12 (0.1 - 0.14)	0.04 (0.02 - 0.05)	0.02 (0.01 - 0.03)	0.11 (0.09 - 0.13)
NS-SEC classes	4	1	0.17 (0.12 - 0.22)	0.06 (0.04 - 0.09)	0.04 (0.02 - 0.06)	0.01 (0 - 0.02)	0.06 (0.03 - 0.09)
NS-SEC classes	4	2	0.4 (0.31 - 0.49)	0.12 (0.08 - 0.17)	0.09 (0.05 - 0.14)	0.03 (0.01 - 0.06)	0.16 (0.11 - 0.21)
NS-SEC classes	4	3	0.16 (0.12 - 0.21)	0.07 (0.04 - 0.1)	0.03 (0.01 - 0.05)	0 (0 - 0.01)	0.06 (0.04 - 0.09)
NS-SEC classes	4	4	0.38 (0.3 - 0.46)	0.13 (0.09 - 0.17)	0.11 (0.06 - 0.15)	0.01 (0 - 0.03)	0.13 (0.09 - 0.17)
NS-SEC classes	4	5	0.08 (0.05 - 0.11)	0.03 (0.01 - 0.05)	0.02 (0.01 - 0.04)	0 (0 - 0.01)	0.03 (0.01 - 0.06)
NS-SEC classes	4	6	0.45 (0.37 - 0.54)	0.08 (0.05 - 0.11)	0.07 (0.04 - 0.11)	0 (0 - 0)	0.32 (0.25 - 0.38)
NS-SEC classes	4	7	0.25 (0.19 - 0.31)	0.08 (0.05 - 0.11)	0.05 (0.02 - 0.08)	0 (0 - 0.01)	0.13 (0.09 - 0.17)
NS-SEC classes	4	Under 17	0.49 (0.39 - 0.6)	0.33 (0.26 - 0.42)	0.03 (0.01 - 0.05)	0.01 (0 - 0.03)	0.1 (0.07 - 0.14)
NS-SEC classes	4	Student	0.21 (0.15 - 0.27)	0.13 (0.08 - 0.17)	0.02 (0.01 - 0.05)	0.01 (0 - 0.02)	0.04 (0.02 - 0.06)
NS-SEC classes	4	Retired	0.23 (0.18 - 0.29)	0.06 (0.03 - 0.1)	0.02 (0.01 - 0.03)	0 (0 - 0)	0.16 (0.11 - 0.21)
NS-SEC classes	4	Unemployed	0.35 (0.28 - 0.43)	0.14 (0.1 - 0.18)	0.04 (0.02 - 0.07)	0.02 (0 - 0.04)	0.15 (0.11 - 0.2)
NS-SEC classes	5	1	0.22 (0.15 - 0.28)	0.05 (0.02 - 0.08)	0.07 (0.03 - 0.12)	0 (0 - 0)	0.09 (0.06 - 0.15)
NS-SEC classes	5	2	0.46 (0.36 - 0.57)	0.13 (0.08 - 0.18)	0.17 (0.11 - 0.23)	0.02 (0 - 0.05)	0.14 (0.09 - 0.19)
NS-SEC classes	5	3	0.26 (0.18 - 0.34)	0.09 (0.05 - 0.13)	0.09 (0.05 - 0.15)	0 (0 - 0.02)	0.07 (0.03 - 0.11)
NS-SEC classes	5	4	0.21 (0.13 - 0.29)	0.03 (0.01 - 0.06)	0.07 (0.02 - 0.13)	0 (0 - 0)	0.11 (0.06 - 0.17)
NS-SEC classes	5	5	0.33 (0.24 - 0.45)	0.05 (0.02 - 0.08)	0.21 (0.12 - 0.31)	0 (0 - 0)	0.08 (0.04 - 0.12)
NS-SEC classes	5	6	0.39 (0.31 - 0.5)	0.09 (0.05 - 0.13)	0.11 (0.05 - 0.17)	0 (0 - 0)	0.2 (0.14 - 0.27)
NS-SEC classes	5	7	0.41 (0.31 - 0.52)	0.06 (0.03 - 0.09)	0.18 (0.1 - 0.27)	0 (0 - 0.02)	0.18 (0.12 - 0.23)
NS-SEC classes	5	Under 17	0.39 (0.29 - 0.51)	0.22 (0.15 - 0.3)	0.03 (0 - 0.05)	0.03 (0.01 - 0.06)	0.1 (0.06 - 0.15)
NS-SEC classes	5	Student	0.17 (0.11 - 0.24)	0.08 (0.04 - 0.13)	0.03 (0 - 0.06)	0.02 (0 - 0.04)	0.05 (0.02 - 0.08)
NS-SEC classes	5	Retired	0.13 (0.06 - 0.22)	0.02 (0.01 - 0.04)	0.04 (0 - 0.12)	0 (0 - 0)	0.07 (0.03 - 0.11)
NS-SEC classes	5	Unemployed	0.28 (0.21 - 0.36)	0.11 (0.07 - 0.16)	0.04 (0.01 - 0.07)	0 (0 - 0)	0.13 (0.08 - 0.19)
NS-SEC classes	6	1	0.16 (0.12 - 0.19)	0.05 (0.04 - 0.07)	0.04 (0.02 - 0.06)	0.01 (0 - 0.02)	0.05 (0.04 - 0.08)
NS-SEC classes	6	2	0.43 (0.37 - 0.5)	0.09 (0.07 - 0.11)	0.17 (0.13 - 0.22)	0.07 (0.04 - 0.11)	0.1 (0.08 - 0.13)
NS-SEC classes	6	3	0.27 (0.21 - 0.34)	0.06 (0.04 - 0.08)	0.1 (0.06 - 0.14)	0.03 (0.01 - 0.07)	0.08 (0.06 - 0.11)
NS-SEC classes	6	4	0.22 (0.16 - 0.29)	0.05 (0.04 - 0.07)	0.06 (0.02 - 0.11)	0.01 (0 - 0.02)	0.1 (0.08 - 0.13)
NS-SEC classes	6	5	0.09 (0.07 - 0.12)	0.04 (0.03 - 0.05)	0.03 (0.01 - 0.05)	0 (0 - 0)	0.03 (0.01 - 0.04)
NS-SEC classes	6	6	0.76 (0.67 - 0.86)	0.12 (0.09 - 0.15)	0.28 (0.21 - 0.35)	0.02 (0 - 0.06)	0.35 (0.3 - 0.4)
NS-SEC classes	6	7	0.35 (0.3 - 0.4)	0.12 (0.09 - 0.15)	0.05 (0.03 - 0.08)	0 (0 - 0.01)	0.17 (0.14 - 0.21)
NS-SEC classes	6	Under 17	0.44 (0.35 - 0.53)	0.26 (0.21 - 0.31)	0.02 (0.01 - 0.04)	0.06 (0.01 - 0.11)	0.09 (0.06 - 0.12)
NS-SEC classes	6	Student	0.23 (0.19 - 0.28)	0.09 (0.07 - 0.11)	0.03 (0.02 - 0.06)	0.04 (0.02 - 0.06)	0.07 (0.04 - 0.09)
NS-SEC classes	6	Retired	0.26 (0.22 - 0.31)	0.06 (0.04 - 0.08)	0.02 (0 - 0.04)	0 (0 - 0.01)	0.19 (0.15 - 0.24)
NS-SEC classes	6	Unemployed	0.33 (0.28 - 0.39)	0.14 (0.11 - 0.18)	0.04 (0.02 - 0.06)	0.01 (0 - 0.02)	0.14 (0.11 - 0.18)
NS-SEC classes	7	1	0.15 (0.11 - 0.21)	0.02 (0.01 - 0.04)	0.07 (0.04 - 0.12)	0.01 (0 - 0.02)	0.05 (0.03 - 0.08)
NS-SEC classes	7	2	0.35 (0.29 - 0.42)	0.1 (0.07 - 0.12)	0.13 (0.08 - 0.18)	0.02 (0.01 - 0.03)	0.11 (0.08 - 0.14)
NS-SEC classes	7	3	0.16 (0.12 - 0.21)	0.05 (0.03 - 0.07)	0.05 (0.02 - 0.08)	0.01 (0 - 0.01)	0.05 (0.03 - 0.08)
NS-SEC classes	7	4	0.18 (0.14 - 0.23)	0.04 (0.03 - 0.06)	0.02 (0.01 - 0.05)	0 (0 - 0)	0.12 (0.08 - 0.16)
NS-SEC classes	7	5	0.12 (0.08 - 0.16)	0.03 (0.01 - 0.05)	0.07 (0.04 - 0.1)	0 (0 - 0)	0.03 (0.01 - 0.04)
NS-SEC classes	7	6	0.39 (0.33 - 0.47)	0.07 (0.05 - 0.09)	0.09 (0.05 - 0.13)	0 (0 - 0.01)	0.24 (0.2 - 0.3)
NS-SEC classes	7	7	0.6 (0.49 - 0.72)	0.12 (0.09 - 0.15)	0.3 (0.21 - 0.4)	0.02 (0 - 0.04)	0.17 (0.13 - 0.22)
NS-SEC classes	7	Under 17	0.46 (0.36 - 0.57)	0.29 (0.23 - 0.36)	0.07 (0.02 - 0.15)	0.01 (0 - 0.02)	0.07 (0.05 - 0.11)
NS-SEC classes	7	Student	0.26 (0.19 - 0.33)	0.1 (0.07 - 0.14)	0.02 (0.01 - 0.04)	0.05 (0.03 - 0.08)	0.07 (0.04 - 0.11)
NS-SEC classes	7	Retired	0.21 (0.16 - 0.27)	0.07 (0.05 - 0.09)	0.02 (0 - 0.04)	0 (0 - 0)	0.13 (0.09 - 0.18)
NS-SEC classes	7	Unemployed	0.37 (0.3 - 0.45)	0.17 (0.13 - 0.2)	0.04 (0.02 - 0.09)	0.01 (0 - 0.02)	0.15 (0.11 - 0.2)
NS-SEC classes	Under 17	1	0.27 (0.25 - 0.29)	0.17 (0.15 - 0.19)	0 (0 - 0)	0.01 (0.01 - 0.01)	0.09 (0.08 - 0.11)
NS-SEC classes	Under 17	2	0.8 (0.76 - 0.84)	0.29 (0.27 - 0.31)	0.01 (0 - 0.01)	0.24 (0.21 - 0.26)	0.26 (0.24 - 0.28)
NS-SEC classes	Under 17	3	0.26 (0.24 - 0.29)	0.12 (0.11 - 0.14)	0 (0 - 0.01)	0.03 (0.02 - 0.04)	0.11 (0.1 - 0.13)
NS-SEC classes	Under 17	4	0.13 (0.12 - 0.15)	0.05 (0.04 - 0.06)	0 (0 - 0)	0 (0 - 0.01)	0.08 (0.06 - 0.09)
NS-SEC classes	Under 17	5	0.05 (0.04 - 0.06)	0.03 (0.02 - 0.04)	0 (0 - 0)	0 (0 - 0)	0.02 (0.01 - 0.02)
NS-SEC classes	Under 17	6	0.3 (0.28 - 0.32)	0.11 (0.1 - 0.12)	0 (0 - 0)	0.02 (0.01 - 0.02)	0.18 (0.16 - 0.2)
NS-SEC classes	Under 17	7	0.21 (0.19 - 0.23)	0.08 (0.07 - 0.09)	0 (0 - 0)	0.02 (0.01 - 0.02)	0.11 (0.1 - 0.13)
NS-SEC classes	Under 17	Under 17	2.24 (2.12 - 2.36)	0.63 (0.59 - 0.66)	0.01 (0.01 - 0.02)	0.96 (0.88 - 1.04)	0.62 (0.57 - 0.67)
NS-SEC classes	Under 17	Student	0.28 (0.25 - 0.31)	0.1 (0.09 - 0.11)	0 (0 - 0.01)	0.06 (0.05 - 0.08)	0.12 (0.1 - 0.14)
NS-SEC classes	Under 17	Retired	0.11 (0.09 - 0.12)	0.04 (0.03 - 0.05)	0 (0 - 0)	0 (0 - 0)	0.07 (0.06 - 0.08)
NS-SEC classes	Under 17	Unemployed	0.37 (0.34 - 0.4)	0.22 (0.2 - 0.24)	0 (0 - 0)	0.01 (0.01 - 0.01)	0.14 (0.12 - 0.16)
NS-SEC classes	Student	1	0.18 (0.13 - 0.23)	0.1 (0.07 - 0.13)	0.01 (0 - 0.03)	0.01 (0 - 0.03)	0.06 (0.03 - 0.09)
NS-SEC classes	Student	2	0.59 (0.5 - 0.68)	0.27 (0.21 - 0.32)	0.05 (0.02 - 0.09)	0.14 (0.1 - 0.19)	0.12 (0.08 - 0.17)
NS-SEC classes	Student	3	0.21 (0.15 - 0.26)	0.09 (0.06 - 0.12)	0.02 (0 - 0.05)	0.01 (0 - 0.02)	0.09 (0.05 - 0.13)
NS-SEC classes	Student	4	0.15 (0.1 - 0.19)	0.07 (0.04 - 0.1)	0 (0 - 0.01)	0.01 (0 - 0.02)	0.07 (0.04 - 0.1)
NS-SEC classes	Student	5	0.05 (0.03 - 0.07)	0.02 (0.01 - 0.04)	0.01 (0 - 0.02)	0 (0 - 0.01)	0.01 (0 - 0.02)
NS-SEC classes	Student	6	0.38 (0.31 - 0.46)	0.12 (0.09 - 0.16)	0.01 (0 - 0.03)	0.02 (0.01 - 0.03)	0.24 (0.18 - 0.32)
NS-SEC classes	Student	7	0.23 (0.18 - 0.29)	0.07 (0.04 - 0.09)	0.01 (0 - 0.02)	0.01 (0 - 0.02)	0.15 (0.11 - 0.21)
NS-SEC classes	Student	Under 17	0.91 (0.71 - 1.13)	0.37 (0.28 - 0.48)	0.04 (0.01 - 0.09)	0.18 (0.12 - 0.25)	0.31 (0.21 - 0.42)
NS-SEC classes	Student	Student	1.14 (0.96 - 1.32)	0.32 (0.25 - 0.4)	0.03 (0.01 - 0.05)	0.44 (0.32 - 0.57)	0.34 (0.26 - 0.43)
NS-SEC classes	Student	Retired	0.09 (0.06 - 0.14)	0.03 (0.01 - 0.05)	0 (0 - 0)	0.01 (0 - 0.01)	0.06 (0.03 - 0.1)
NS-SEC classes	Student	Unemployed	0.36 (0.28 - 0.43)	0.2 (0.15 - 0.25)	0 (0 - 0)	0.02 (0.01 - 0.04)	0.13 (0.09 - 0.18)
NS-SEC classes	Retired	1	0.14 (0.12 - 0.16)	0.04 (0.03 - 0.05)	0 (0 - 0.01)	0 (0 - 0)	0.1 (0.08 - 0.11)
NS-SEC classes	Retired	2	0.33 (0.3 - 0.37)	0.09 (0.07 - 0.1)	0.02 (0.01 - 0.03)	0.01 (0 - 0.02)	0.22 (0.19 - 0.25)
NS-SEC classes	Retired	3	0.18 (0.16 - 0.21)	0.07 (0.06 - 0.08)	0 (0 - 0.01)	0 (0 - 0.01)	0.1 (0.09 - 0.12)
NS-SEC classes	Retired	4	0.15 (0.13 - 0.17)	0.04 (0.03 - 0.05)	0 (0 - 0)	0 (0 - 0)	0.11 (0.09 - 0.13)
NS-SEC classes	Retired	5	0.05 (0.04 - 0.06)	0.02 (0.01 - 0.03)	0 (0 - 0)	0 (0 - 0)	0.03 (0.02 - 0.04)
NS-SEC classes	Retired	6	0.48 (0.44 - 0.52)	0.06 (0.04 - 0.07)	0 (0 - 0.01)	0 (0 - 0)	0.43 (0.39 - 0.47)
NS-SEC classes	Retired	7	0.34 (0.3 - 0.38)	0.1 (0.08 - 0.11)	0 (0 - 0)	0 (0 - 0)	0.24 (0.21 - 0.28)
NS-SEC classes	Retired	Under 17	0.2 (0.17 - 0.23)	0.08 (0.07 - 0.1)	0 (0 - 0)	0.01 (0 - 0.01)	0.1 (0.08 - 0.13)
NS-SEC classes	Retired	Student	0.04 (0.03 - 0.05)	0.02 (0.01 - 0.03)	0 (0 - 0)	0 (0 - 0)	0.02 (0.01 - 0.03)
NS-SEC classes	Retired	Retired	0.93 (0.87 - 1)	0.36 (0.33 - 0.38)	0.01 (0 - 0.01)	0.01 (0 - 0.03)	0.55 (0.49 - 0.61)
NS-SEC classes	Retired	Unemployed	0.34 (0.3 - 0.37)	0.15 (0.13 - 0.17)	0.01 (0 - 0.01)	0 (0 - 0.01)	0.18 (0.15 - 0.2)
NS-SEC classes	Unemployed	1	0.11 (0.09 - 0.13)	0.05 (0.04 - 0.06)	0 (0 - 0)	0 (0 - 0)	0.06 (0.05 - 0.08)
NS-SEC classes	Unemployed	2	0.27 (0.23 - 0.3)	0.1 (0.08 - 0.12)	0.01 (0 - 0.02)	0.04 (0.02 - 0.05)	0.13 (0.11 - 0.15)
NS-SEC classes	Unemployed	3	0.15 (0.13 - 0.18)	0.06 (0.05 - 0.08)	0.01 (0 - 0.01)	0.01 (0 - 0.02)	0.08 (0.06 - 0.1)
NS-SEC classes	Unemployed	4	0.13 (0.1 - 0.15)	0.04 (0.03 - 0.06)	0 (0 - 0.01)	0 (0 - 0.01)	0.08 (0.06 - 0.1)
NS-SEC classes	Unemployed	5	0.05 (0.03 - 0.06)	0.03 (0.02 - 0.04)	0 (0 - 0)	0 (0 - 0)	0.02 (0.01 - 0.02)
NS-SEC classes	Unemployed	6	0.41 (0.37 - 0.46)	0.11 (0.09 - 0.13)	0 (0 - 0.01)	0 (0 - 0.01)	0.31 (0.27 - 0.35)
NS-SEC classes	Unemployed	7	0.26 (0.22 - 0.3)	0.1 (0.08 - 0.12)	0.01 (0 - 0.01)	0 (0 - 0.01)	0.16 (0.13 - 0.19)
NS-SEC classes	Unemployed	Under 17	0.45 (0.39 - 0.51)	0.32 (0.28 - 0.37)	0.01 (0.01 - 0.02)	0.02 (0.01 - 0.03)	0.09 (0.07 - 0.11)
NS-SEC classes	Unemployed	Student	0.13 (0.11 - 0.16)	0.08 (0.07 - 0.1)	0 (0 - 0.01)	0.01 (0 - 0.01)	0.04 (0.02 - 0.05)
NS-SEC classes	Unemployed	Retired	0.28 (0.24 - 0.32)	0.12 (0.1 - 0.14)	0.01 (0 - 0.01)	0 (0 - 0)	0.16 (0.13 - 0.19)
NS-SEC classes	Unemployed	Unemployed	0.46 (0.42 - 0.52)	0.26 (0.23 - 0.29)	0.01 (0 - 0.01)	0.02 (0.01 - 0.03)	0.18 (0.15 - 0.21)
