# Supplementary material for: Social contact patterns in the United Kingdom following the COVID-19 pandemic: The Reconnect cross-sectional survey
Source: PLoS Med. 2026 May 12;23(5):e1005038. doi: 10.1371/journal.pmed.1005038 (PMC13166901; doi:10.1371/journal.pmed.1005038)
Supplement: S2 Table — (CSV) [file pmed.1005038.s003.csv]

Analysis	Variable_1	Variable_2	Percentage
Duration, physical	Under 5 mins	No	89.10%
Duration, physical	Under 5 mins	Yes	10.90%
Duration, physical	5-15 mins	No	69.10%
Duration, physical	5-15 mins	Yes	30.90%
Duration, physical	15-60 mins	No	53.70%
Duration, physical	15-60 mins	Yes	46.30%
Duration, physical	1-4 hours	No	43.00%
Duration, physical	1-4 hours	Yes	57.00%
Duration, physical	4+ hours	No	23.30%
Duration, physical	4+ hours	Yes	76.70%
Setting, physical	Home	No	25.00%
Setting, physical	Home	Yes	75.00%
Setting, physical	School	No	56.00%
Setting, physical	School	Yes	44.00%
Setting, physical	Leisure	No	64.10%
Setting, physical	Leisure	Yes	35.90%
Setting, physical	Work	No	73.50%
Setting, physical	Work	Yes	26.50%
Setting, physical	Transport	No	73.30%
Setting, physical	Transport	Yes	26.70%
Setting, physical	Other	No	70.70%
Setting, physical	Other	Yes	29.30%
Frequency, physical	Daily or almost daily	No	32.80%
Frequency, physical	Daily or almost daily	Yes	67.20%
Frequency, physical	At least once per week	No	60.40%
Frequency, physical	At least once per week	Yes	39.60%
Frequency, physical	At least once per month	No	61.40%
Frequency, physical	At least once per month	Yes	38.60%
Frequency, physical	Less than once per month	No	65.90%
Frequency, physical	Less than once per month	Yes	34.10%
Frequency, physical	Never met before	No	88.20%
Frequency, physical	Never met before	Yes	11.80%
Frequency, duration	Daily or almost daily	Under 5 mins	4.50%
Frequency, duration	Daily or almost daily	5-15 mins	10.20%
Frequency, duration	Daily or almost daily	15-60 mins	15.30%
Frequency, duration	Daily or almost daily	1-4 hours	21.20%
Frequency, duration	Daily or almost daily	4+ hours	48.80%
Frequency, duration	At least once per week	Under 5 mins	15.50%
Frequency, duration	At least once per week	5-15 mins	20.00%
Frequency, duration	At least once per week	15-60 mins	24.60%
Frequency, duration	At least once per week	1-4 hours	29.40%
Frequency, duration	At least once per week	4+ hours	10.50%
Frequency, duration	At least once per month	Under 5 mins	20.80%
Frequency, duration	At least once per month	5-15 mins	22.90%
Frequency, duration	At least once per month	15-60 mins	22.90%
Frequency, duration	At least once per month	1-4 hours	26.00%
Frequency, duration	At least once per month	4+ hours	7.30%
Frequency, duration	Less than once per month	Under 5 mins	26.20%
Frequency, duration	Less than once per month	5-15 mins	24.20%
Frequency, duration	Less than once per month	15-60 mins	20.00%
Frequency, duration	Less than once per month	1-4 hours	22.90%
Frequency, duration	Less than once per month	4+ hours	6.70%
Frequency, duration	Never met before	Under 5 mins	56.50%
Frequency, duration	Never met before	5-15 mins	24.90%
Frequency, duration	Never met before	15-60 mins	12.30%
Frequency, duration	Never met before	1-4 hours	4.70%
Frequency, duration	Never met before	4+ hours	1.50%
Adult/child, physical	Adult	No	56.80%
Adult/child, physical	Adult	Yes	43.20%
Adult/child, physical	Child	No	37.00%
Adult/child, physical	Child	Yes	63.00%
Adult/child, duration	Adult	Under 5 mins	19.70%
Adult/child, duration	Adult	5-15 mins	17.90%
Adult/child, duration	Adult	15-60 mins	18.20%
Adult/child, duration	Adult	1-4 hours	20.80%
Adult/child, duration	Adult	4+ hours	23.50%
Adult/child, duration	Child	Under 5 mins	8.70%
Adult/child, duration	Child	5-15 mins	13.70%
Adult/child, duration	Child	15-60 mins	19.20%
Adult/child, duration	Child	1-4 hours	25.20%
Adult/child, duration	Child	4+ hours	33.20%
Adult/child, frequency	Adult	Daily or almost daily	39.90%
Adult/child, frequency	Adult	At least once per week	28.10%
Adult/child, frequency	Adult	At least once per month	10.00%
Adult/child, frequency	Adult	Less than once per month	7.80%
Adult/child, frequency	Adult	Never met before	14.10%
Adult/child, frequency	Child	Daily or almost daily	59.50%
Adult/child, frequency	Child	At least once per week	24.20%
Adult/child, frequency	Child	At least once per month	6.70%
Adult/child, frequency	Child	Less than once per month	4.50%
Adult/child, frequency	Child	Never met before	5.10%
Adult/child, setting	Adult	Home	34.10%
Adult/child, setting	Adult	School	4.60%
Adult/child, setting	Adult	Leisure	29.40%
Adult/child, setting	Adult	Work	16.80%
Adult/child, setting	Adult	Transport	3.40%
Adult/child, setting	Adult	Other	11.60%
Adult/child, setting	Child	Home	36.60%
Adult/child, setting	Child	School	25.50%
Adult/child, setting	Child	Leisure	18.80%
Adult/child, setting	Child	Work	0.90%
Adult/child, setting	Child	Transport	3.10%
Adult/child, setting	Child	Other	15.10%
