# Supplementary material for: Social contact patterns in the United Kingdom following the COVID-19 pandemic: The Reconnect cross-sectional survey
Source: PLoS Med. 2026 May 12;23(5):e1005038. doi: 10.1371/journal.pmed.1005038 (PMC13166901; doi:10.1371/journal.pmed.1005038)
Supplement: S3 Table — (XLSX) [file pmed.1005038.s004.xlsx]

## Sheet: One-way Analyses
Analysis	Group	Infection Share (95% CI)	Risk Ratio (95% CI)
Age only	0-4	6.2% (5.8-6.6)	1.57 (1.43-1.72)
Age only	10-14	7.6% (7.1-8.0)	1.73 (1.58-1.91)
Age only	15-19	5.8% (5.5-6.1)	1.40 (1.29-1.51)
Age only	20-24	5.9% (5.6-6.2)	1.35 (1.25-1.46)
Age only	25-29	8.3% (8.0-8.6)	1.75 (1.63-1.88)
Age only	30-34	9.3% (9.0-9.7)	1.85 (1.73-1.98)
Age only	35-39	8.3% (8.0-8.6)	1.71 (1.60-1.83)
Age only	40-44	7.6% (7.3-7.9)	1.66 (1.55-1.78)
Age only	45-49	6.1% (5.9-6.4)	1.33 (1.25-1.43)
Age only	5-9	9.8% (9.2-10.5)	2.28 (2.05-2.52)
Age only	50-54	5.9% (5.6-6.1)	1.17 (1.09-1.25)
Age only	55-59	4.8% (4.5-5.0)	0.97 (0.91-1.04)
Age only	60-64	4.2% (4.0-4.4)	1.00 (1.00-1.00)
Age only	65-69	3.1% (2.9-3.3)	0.87 (0.80-0.95)
Age only	70-74	2.7% (2.5-2.9)	0.75 (0.69-0.82)
Age only	75+	4.5% (4.1-4.8)	0.71 (0.65-0.78)
Ethnicity only	Asian	8.4% (7.8-9.0)	0.97 (0.89-1.05)
Ethnicity only	Black	8.6% (7.9-9.4)	2.27 (2.06-2.51)
Ethnicity only	Mixed/Other	6.2% (5.7-6.7)	1.33 (1.21-1.45)
Ethnicity only	White	76.7% (75.5-77.9)	1.00 (1.00-1.00)
NS-SeC only	1	7.6% (7.3-8.0)	1.00 (1.00-1.00)
NS-SeC only	2	14.3% (13.8-14.8)	1.29 (1.22-1.36)
NS-SeC only	3	6.8% (6.5-7.1)	1.14 (1.06-1.21)
NS-SeC only	4	5.1% (4.7-5.4)	0.86 (0.79-0.93)
NS-SeC only	5	2.2% (2.0-2.4)	0.77 (0.69-0.87)
NS-SeC only	6	8.0% (7.6-8.5)	1.38 (1.28-1.48)
NS-SeC only	7	6.4% (5.9-6.8)	1.03 (0.94-1.11)
NS-SeC only	Retired	8.8% (8.4-9.3)	0.63 (0.59-0.68)
NS-SeC only	Student	3.3% (2.9-3.6)	1.44 (1.28-1.63)
NS-SeC only	Under 17	32.2% (31.1-33.4)	1.65 (1.55-1.75)
NS-SeC only	Unemployed	5.3% (5.1-5.6)	1.51 (1.41-1.60)
Gender only	Female	53.7% (53.1-54.3)	1.00 (1.00-1.00)
Gender only	Male	46.3% (45.7-46.9)	0.90 (0.88-0.92)

## Sheet: Age x Ethnicity
Group	Infection Share (95% CI)	Risk Ratio (95% CI)
0-4, Asian	0.5% (0.4-0.6)	0.70 (0.57-0.86)
0-4, Black	0.6% (0.6-0.7)	2.12 (1.83-2.47)
0-4, Mixed/Other	0.8% (0.6-1.0)	1.31 (1.02-1.69)
0-4, White	4.4% (4.0-4.8)	1.00 (1.00-1.00)
10-14, Asian	0.6% (0.5-0.8)	0.74 (0.61-0.89)
10-14, Black	0.8% (0.7-1.0)	1.94 (1.65-2.28)
10-14, Mixed/Other	0.8% (0.6-1.1)	1.28 (0.97-1.63)
10-14, White	5.4% (5.1-5.8)	1.00 (1.00-1.00)
15-19, Asian	0.6% (0.5-0.7)	0.86 (0.74-1.01)
15-19, Black	0.6% (0.5-0.7)	1.66 (1.38-1.98)
15-19, Mixed/Other	0.5% (0.4-0.6)	1.09 (0.87-1.35)
15-19, White	4.3% (4.0-4.6)	1.00 (1.00-1.00)
20-24, Asian	0.7% (0.6-0.8)	1.00 (0.87-1.14)
20-24, Black	0.6% (0.5-0.6)	2.00 (1.71-2.30)
20-24, Mixed/Other	0.5% (0.4-0.6)	1.24 (0.98-1.53)
20-24, White	4.3% (4.0-4.6)	1.00 (1.00-1.00)
25-29, Asian	0.8% (0.7-0.9)	1.07 (0.95-1.20)
25-29, Black	0.9% (0.8-1.0)	2.90 (2.58-3.29)
25-29, Mixed/Other	0.7% (0.6-0.8)	1.61 (1.35-1.86)
25-29, White	5.7% (5.5-6.0)	1.00 (1.00-1.00)
30-34, Asian	1.0% (0.9-1.1)	0.95 (0.83-1.11)
30-34, Black	0.8% (0.8-0.9)	2.33 (2.07-2.61)
30-34, Mixed/Other	0.6% (0.5-0.7)	1.21 (1.00-1.45)
30-34, White	6.9% (6.5-7.2)	1.00 (1.00-1.00)
35-39, Asian	0.8% (0.7-0.9)	0.77 (0.66-0.87)
35-39, Black	0.8% (0.7-0.9)	2.23 (1.94-2.54)
35-39, Mixed/Other	0.6% (0.5-0.7)	1.30 (1.07-1.58)
35-39, White	6.2% (5.9-6.5)	1.00 (1.00-1.00)
40-44, Asian	0.8% (0.7-0.9)	0.78 (0.66-0.92)
40-44, Black	0.6% (0.5-0.7)	1.65 (1.39-1.96)
40-44, Mixed/Other	0.4% (0.3-0.5)	1.00 (0.82-1.22)
40-44, White	5.8% (5.6-6.1)	1.00 (1.00-1.00)
45-49, Asian	0.6% (0.5-0.6)	0.87 (0.76-1.02)
45-49, Black	0.5% (0.4-0.6)	1.85 (1.48-2.27)
45-49, Mixed/Other	0.3% (0.2-0.3)	1.07 (0.85-1.33)
45-49, White	4.8% (4.6-5.1)	1.00 (1.00-1.00)
5-9, Asian	0.6% (0.5-0.8)	0.55 (0.46-0.67)
5-9, Black	1.0% (0.9-1.2)	1.98 (1.73-2.23)
5-9, Mixed/Other	0.9% (0.7-1.0)	0.94 (0.79-1.10)
5-9, White	7.2% (6.6-7.8)	1.00 (1.00-1.00)
50-54, Asian	0.5% (0.4-0.6)	1.08 (0.89-1.29)
50-54, Black	0.4% (0.3-0.4)	1.42 (1.12-1.81)
50-54, Mixed/Other	0.2% (0.2-0.4)	1.24 (0.81-1.96)
50-54, White	4.9% (4.6-5.1)	1.00 (1.00-1.00)
55-59, Asian	0.3% (0.2-0.3)	1.10 (0.88-1.37)
55-59, Black	0.3% (0.2-0.4)	1.52 (1.07-2.04)
55-59, Mixed/Other	0.1% (0.1-0.1)	0.85 (0.63-1.08)
55-59, White	4.1% (3.8-4.3)	1.00 (1.00-1.00)
60-64, Asian	0.2% (0.1-0.2)	0.69 (0.51-0.90)
60-64, Black	0.2% (0.1-0.4)	1.94 (1.14-3.17)
60-64, Mixed/Other	0.1% (0.1-0.2)	1.22 (0.79-1.76)
60-64, White	3.7% (3.4-3.9)	1.00 (1.00-1.00)
65-69, Asian	0.1% (0.1-0.1)	0.57 (0.33-0.86)
65-69, Black	0.1% (0.1-0.1)	2.20 (1.69-2.71)
65-69, Mixed/Other	0.0% (0.0-0.1)	0.62 (0.33-1.03)
65-69, White	2.8% (2.6-3.0)	1.00 (1.00-1.00)
70-74, Asian	0.1% (0.0-0.1)	0.77 (0.51-1.08)
70-74, Black	0.0% (0.0-0.1)	1.59 (0.36-2.65)
70-74, Mixed/Other	0.0% (0.0-0.1)	1.14 (0.39-2.52)
70-74, White	2.5% (2.3-2.7)	1.00 (1.00-1.00)
75+, Asian	0.1% (0.0-0.1)	0.59 (0.21-1.04)
75+, Black	0.0% (0.0-0.1)	0.81 (0.29-1.14)
75+, Mixed/Other	0.0% (0.0-0.0)	0.22 (0.08-0.39)
75+, White	4.1% (3.8-4.4)	1.00 (1.00-1.00)

## Sheet: Age x NS-SeC
Group	Infection Share (95% CI)	Risk Ratio (95% CI)
20-24, 1	0.3% (0.2-0.3)	1.00 (1.00-1.00)
20-24, 2	0.7% (0.7-0.8)	1.27 (1.06-1.54)
20-24, 3	0.6% (0.5-0.7)	1.09 (0.90-1.34)
20-24, 4	0.2% (0.2-0.3)	1.17 (0.92-1.45)
20-24, 5	0.2% (0.1-0.3)	0.90 (0.63-1.20)
20-24, 6	0.8% (0.7-0.9)	1.33 (1.09-1.66)
20-24, 7	0.6% (0.5-0.7)	1.05 (0.85-1.28)
25-29, 1	0.9% (0.8-1.0)	1.00 (1.00-1.00)
25-29, 2	1.8% (1.6-1.9)	1.18 (1.06-1.32)
25-29, 3	0.8% (0.7-0.9)	1.04 (0.91-1.20)
25-29, 4	0.4% (0.4-0.5)	0.99 (0.82-1.20)
25-29, 5	0.2% (0.2-0.3)	0.65 (0.46-0.87)
25-29, 6	1.0% (0.9-1.1)	1.35 (1.17-1.55)
25-29, 7	0.7% (0.6-0.8)	1.00 (0.83-1.19)
30-34, 1	1.1% (0.9-1.2)	1.00 (1.00-1.00)
30-34, 2	2.2% (2.0-2.4)	1.41 (1.27-1.58)
30-34, 3	0.9% (0.8-1.0)	1.20 (1.05-1.36)
30-34, 4	0.6% (0.5-0.7)	1.00 (0.81-1.20)
30-34, 5	0.3% (0.2-0.4)	0.80 (0.59-1.04)
30-34, 6	1.1% (0.9-1.2)	1.54 (1.31-1.80)
30-34, 7	0.7% (0.6-0.8)	0.99 (0.84-1.16)
35-39, 1	1.1% (1.0-1.2)	1.00 (1.00-1.00)
35-39, 2	2.0% (1.8-2.1)	1.32 (1.17-1.49)
35-39, 3	0.9% (0.8-1.0)	1.31 (1.14-1.50)
35-39, 4	0.7% (0.6-0.8)	1.03 (0.85-1.23)
35-39, 5	0.2% (0.2-0.3)	0.69 (0.55-0.83)
35-39, 6	0.9% (0.8-1.0)	1.51 (1.31-1.74)
35-39, 7	0.7% (0.6-0.8)	1.00 (0.83-1.19)
40-44, 1	1.1% (0.9-1.2)	1.00 (1.00-1.00)
40-44, 2	1.8% (1.6-2.0)	1.29 (1.12-1.50)
40-44, 3	0.8% (0.7-0.9)	1.24 (1.02-1.55)
40-44, 4	0.6% (0.4-0.7)	0.78 (0.61-0.96)
40-44, 5	0.3% (0.2-0.3)	0.86 (0.68-1.06)
40-44, 6	0.9% (0.8-1.0)	1.65 (1.38-1.97)
40-44, 7	0.7% (0.5-0.8)	1.06 (0.84-1.37)
45-49, 1	1.0% (0.8-1.1)	1.00 (1.00-1.00)
45-49, 2	1.5% (1.4-1.7)	1.22 (1.04-1.45)
45-49, 3	0.7% (0.6-0.8)	1.08 (0.90-1.29)
45-49, 4	0.6% (0.4-1.1)	0.93 (0.57-1.67)
45-49, 5	0.2% (0.2-0.3)	0.73 (0.54-0.97)
45-49, 6	0.8% (0.7-0.9)	1.42 (1.16-1.71)
45-49, 7	0.8% (0.6-1.2)	1.25 (0.93-1.90)
50-54, 1	0.7% (0.6-0.7)	1.00 (1.00-1.00)
50-54, 2	1.4% (1.2-1.5)	1.46 (1.26-1.68)
50-54, 3	0.7% (0.6-0.8)	1.34 (1.14-1.58)
50-54, 4	0.5% (0.4-0.7)	0.92 (0.69-1.22)
50-54, 5	0.2% (0.2-0.3)	0.88 (0.66-1.15)
50-54, 6	0.9% (0.8-1.0)	1.75 (1.46-2.15)
50-54, 7	0.6% (0.5-0.8)	1.16 (0.88-1.53)
55-59, 1	0.6% (0.5-0.7)	1.00 (1.00-1.00)
55-59, 2	1.0% (0.9-1.1)	1.07 (0.88-1.32)
55-59, 3	0.6% (0.5-0.7)	1.04 (0.82-1.27)
55-59, 4	0.4% (0.3-0.5)	0.64 (0.46-0.83)
55-59, 5	0.2% (0.1-0.3)	0.66 (0.38-1.02)
55-59, 6	0.7% (0.6-0.9)	1.30 (1.01-1.69)
55-59, 7	0.6% (0.5-0.8)	0.97 (0.71-1.30)
60-64, 1	0.4% (0.3-0.5)	1.00 (1.00-1.00)
60-64, 2	0.7% (0.6-0.9)	1.23 (0.98-1.54)
60-64, 3	0.5% (0.4-0.6)	1.31 (1.01-1.72)
60-64, 4	0.8% (0.3-2.4)	1.89 (0.77-5.56)
60-64, 5	0.1% (0.1-0.2)	0.80 (0.46-1.23)
60-64, 6	0.6% (0.5-0.8)	1.53 (1.16-1.98)
60-64, 7	0.8% (0.4-2.0)	1.85 (0.91-4.36)

## Sheet: Age x Gender
Group	Infection Share (95% CI)	Risk Ratio (95% CI)
0-4, Female	3.2% (2.9-3.5)	1.00 (1.00-1.00)
0-4, Male	3.0% (2.8-3.3)	0.91 (0.82-1.01)
10-14, Female	3.9% (3.6-4.2)	1.00 (1.00-1.00)
10-14, Male	3.7% (3.4-4.0)	0.90 (0.81-0.98)
15-19, Female	2.8% (2.6-3.0)	1.00 (1.00-1.00)
15-19, Male	3.0% (2.7-3.2)	1.01 (0.92-1.12)
20-24, Female	3.3% (3.1-3.5)	1.00 (1.00-1.00)
20-24, Male	2.5% (2.4-2.8)	0.77 (0.71-0.84)
25-29, Female	4.5% (4.3-4.7)	1.00 (1.00-1.00)
25-29, Male	3.8% (3.6-4.0)	0.87 (0.82-0.93)
30-34, Female	5.1% (4.9-5.3)	1.00 (1.00-1.00)
30-34, Male	4.2% (4.0-4.4)	0.88 (0.83-0.95)
35-39, Female	4.4% (4.2-4.6)	1.00 (1.00-1.00)
35-39, Male	3.8% (3.7-4.0)	0.93 (0.87-0.99)
40-44, Female	4.1% (3.9-4.3)	1.00 (1.00-1.00)
40-44, Male	3.4% (3.2-3.6)	0.87 (0.81-0.94)
45-49, Female	3.3% (3.1-3.5)	1.00 (1.00-1.00)
45-49, Male	2.8% (2.6-2.9)	0.87 (0.80-0.93)
5-9, Female	4.8% (4.4-5.2)	1.00 (1.00-1.00)
5-9, Male	5.0% (4.6-5.4)	0.99 (0.92-1.07)
50-54, Female	3.2% (3.0-3.4)	1.00 (1.00-1.00)
50-54, Male	2.6% (2.4-2.8)	0.85 (0.79-0.93)
55-59, Female	2.6% (2.4-2.7)	1.00 (1.00-1.00)
55-59, Male	2.2% (2.0-2.4)	0.89 (0.82-0.98)
60-64, Female	2.3% (2.2-2.5)	1.00 (1.00-1.00)
60-64, Male	1.9% (1.7-2.0)	0.83 (0.75-0.91)
65-69, Female	1.8% (1.6-2.0)	1.00 (1.00-1.00)
65-69, Male	1.3% (1.2-1.4)	0.79 (0.71-0.87)
70-74, Female	1.5% (1.4-1.7)	1.00 (1.00-1.00)
70-74, Male	1.2% (1.1-1.4)	0.88 (0.78-1.00)
75+, Female	2.8% (2.5-3.1)	1.00 (1.00-1.00)
75+, Male	1.9% (1.7-2.0)	0.89 (0.79-1.00)

## Sheet: Ethnicity x NS-SeC
Group	Infection Share (95% CI)	Risk Ratio (95% CI)
Asian, 1	0.7% (0.6-0.8)	1.07 (0.95-1.21)
Asian, 2	1.1% (1.0-1.2)	1.14 (1.01-1.29)
Asian, 3	0.5% (0.4-0.5)	1.01 (0.85-1.19)
Asian, 4	0.5% (0.4-0.7)	1.65 (1.34-1.99)
Asian, 5	0.2% (0.1-0.2)	1.50 (1.06-1.99)
Asian, 6	0.8% (0.6-0.9)	1.28 (1.07-1.53)
Asian, 7	0.5% (0.4-0.6)	1.09 (0.88-1.36)
Asian, Retired	0.3% (0.2-0.4)	0.00 (0.00-0.00)
Asian, Student	0.7% (0.5-0.9)	1.04 (0.77-1.38)
Asian, Under 17	2.3% (2.0-2.6)	0.00 (0.00-0.00)
Asian, Unemployed	0.7% (0.6-0.9)	0.66 (0.55-0.80)
Black, 1	0.6% (0.5-0.6)	3.22 (2.75-3.69)
Black, 2	1.2% (1.1-1.4)	2.47 (2.14-2.82)
Black, 3	0.5% (0.4-0.6)	2.35 (1.99-2.77)
Black, 4	0.3% (0.3-0.4)	3.30 (2.60-4.24)
Black, 5	0.2% (0.1-0.2)	3.29 (2.24-4.54)
Black, 6	0.7% (0.6-0.8)	2.13 (1.78-2.50)
Black, 7	0.6% (0.5-0.7)	2.64 (2.17-3.17)
Black, Retired	0.2% (0.1-0.4)	0.00 (0.00-0.00)
Black, Student	0.7% (0.5-0.9)	2.14 (1.48-2.97)
Black, Under 17	3.4% (3.0-3.9)	0.00 (0.00-0.00)
Black, Unemployed	0.6% (0.5-0.8)	1.57 (1.24-2.08)
Mixed/Other, 1	0.4% (0.4-0.5)	1.71 (1.40-2.02)
Mixed/Other, 2	0.8% (0.6-0.9)	1.64 (1.37-1.93)
Mixed/Other, 3	0.3% (0.3-0.4)	1.55 (1.24-1.89)
Mixed/Other, 4	0.3% (0.2-0.4)	1.69 (1.15-2.36)
Mixed/Other, 5	0.1% (0.0-0.1)	1.17 (0.66-1.78)
Mixed/Other, 6	0.4% (0.3-0.6)	1.70 (1.32-2.26)
Mixed/Other, 7	0.3% (0.2-0.4)	1.37 (1.08-1.77)
Mixed/Other, Retired	0.1% (0.1-0.2)	0.00 (0.00-0.00)
Mixed/Other, Student	0.4% (0.2-0.7)	1.19 (0.61-2.09)
Mixed/Other, Under 17	2.8% (2.4-3.2)	0.00 (0.00-0.00)
Mixed/Other, Unemployed	0.3% (0.2-0.3)	0.56 (0.44-0.70)
White, 1	5.8% (5.5-6.1)	1.00 (1.00-1.00)
White, 2	12.5% (12.0-13.0)	1.00 (1.00-1.00)
White, 3	6.0% (5.7-6.4)	1.00 (1.00-1.00)
White, 4	3.6% (3.3-3.9)	1.00 (1.00-1.00)
White, 5	1.7% (1.5-1.9)	1.00 (1.00-1.00)
White, 6	7.0% (6.6-7.5)	1.00 (1.00-1.00)
White, 7	5.4% (5.0-5.7)	1.00 (1.00-1.00)
White, Retired	4.6% (4.2-5.1)	0.00 (0.00-0.00)
White, Student	2.7% (2.3-3.2)	1.00 (1.00-1.00)
White, Under 17	22.1% (20.9-23.4)	0.00 (0.00-0.00)
White, Unemployed	5.2% (4.9-5.6)	1.00 (1.00-1.00)

## Sheet: README
Information	Description
Data Source	UK Contact Survey stratified next-generation matrix analysis
Analysis Method	Bootstrap resampling with stratified NGM calculation
Bootstrap Iterations	N=1000
Reference Groups	White ethnicity, NS-SeC 1, Female gender
Confidence Intervals	95% confidence intervals from bootstrap distribution
Date Generated	2025-09-11
Sheet Contents:
- One-way Analyses	Univariable analyses by demographic group (Age, Ethnicity, NS-SeC, Gender)
- Age x Ethnicity	Two-way analysis: Age (5-year bands) × Ethnicity
- Age x NS-SeC	Two-way analysis: Age (5-year bands) × NS-SeC
- Age x Gender	Two-way analysis: Age (5-year bands) × Gender
- Ethnicity x NS-SeC	Two-way analysis: Ethnicity × NS-SeC (no age stratification)
